# Supplementary material for: AtNusG, a chloroplast nucleoid protein of bacterial origin linking chloroplast transcriptional and translational machineries, is required for proper chloroplast gene expression in Arabidopsis thaliana
Source: Nucleic Acids Res. 2022 Jun 23;50(12):6715–34. doi: 10.1093/nar/gkac501 (PMC9262611; doi:10.1093/nar/gkac501)
Supplement: gkac501_Supplemental_Files [file gkac501_supplemental_files.zip]

Archive with 5 entries (5 files):
- Supplemental data-corrected.pdf
- Supplemental Table S1.xlsx
- Supplemental Table S2.xlsx
- Supplemental Table S3.xlsx
- Supplemental Table S4.docx
