# Supplementary material for: AtNusG, a chloroplast nucleoid protein of bacterial origin linking chloroplast transcriptional and translational machineries, is required for proper chloroplast gene expression in Arabidopsis thaliana
Source: Nucleic Acids Res. 2022 Jun 23;50(12):6715–34. doi: 10.1093/nar/gkac501 (PMC9262611; doi:10.1093/nar/gkac501)
Supplement: gkac501_Supplemental_Files [file gkac501_supplemental_files.zip › Supplemental Table S1.xlsx]

## Sheet: Sheet1
Supplemental Table S1:All proteins list in the coimmunoprecipitate products identified through liquid chromatography-tandem mass spectrometry with AtNusG:MYC.
Accession: Protein entry number
Description: Protein annotation
Coverage: Total peptide coverage
# Proteins: Identified protein number
# Unique Peptides:The number of distinct peptide sequences in the protein group
# Peptides:The number of distinct peptide sequences in the protein group
# PSMs: The number of all peptides matched to mass spectrogram
# AAs: The number of amino acids in each protein
MW [kDa]: The calculated molecular weight
calc. pI:Theoretical isoelectric point of each protein
Accession	Description	Coverage	# Proteins	# Unique Peptides	# Peptides	# PSMs	# AAs	MW [kDa]	calc. pI
AT2G39730.1	rubisco activase	70.68	2	1	27	172	474	51.9479	6.15088
AT2G39730.2	rubisco activase	71.08	2	1	27	171	446	49.0686	7.6792
ATCG00480.1	ATP synthase subunit beta	69.08	1	26	27	100	498	53.9001	5.50342
AT1G13440.1	glyceraldehyde-3-phosphate dehydrogenase C2	72.49	2	3	24	131	338	36.89	7.18115
AT3G04120.1	glyceraldehyde-3-phosphate dehydrogenase C subunit 1	71.89	1	2	23	125	338	36.8911	7.12256
AT3G26650.1	glyceraldehyde 3-phosphate dehydrogenase A subunit	56.57	1	7	24	88	396	42.463	7.75244
ATCG00490.1	ribulose-bisphosphate carboxylases	53.24	3	28	28	161	479	52.9216	6.29053
AT1G12900.3	glyceraldehyde 3-phosphate dehydrogenase A subunit 2	57.14	3	4	21	82	350	37.6436	7.76709
AT1G42970.1	glyceraldehyde-3-phosphate dehydrogenase B subunit	52.35	1	20	25	85	447	47.6296	6.80029
AT5G62690.1	tubulin beta chain 2	53.78	1	5	20	91	450	50.701	4.80518
ATCG00120.1	ATP synthase subunit alpha	44.58	1	20	23	66	507	55.294	5.24951
AT5G44340.1	tubulin beta chain 4	49.1	1	3	18	75	444	49.7907	4.85596
AT4G20360.1	RAB GTPase homolog E1B	48.74	1	17	18	55	476	51.5976	6.18896
AT4G20890.1	tubulin beta-9 chain	49.77	1	3	18	72	444	49.6255	4.77979
AT2G29550.1	tubulin beta-7 chain	53.9	1	3	20	79	449	50.714	4.83057
AT5G23860.1	tubulin beta 8	46.99	1	1	18	77	449	50.574	4.83057
AT5G50920.1	CLPC homologue 1	50.81	2	18	46	74	929	103.388	6.771
AT1G20010.1	tubulin beta-5 chain	49.22	1	5	18	64	449	50.31	4.76709
AT3G45140.1	lipoxygenase 2	50.89	1	43	43	65	896	101.982	5.61768
AT5G56010.1	heat shock protein 81-3	44.35	2	1	39	71	699	80.0018	5.04639
AT5G17920.1	Cobalamin-independent synthase family protein	45.1	3	16	31	60	765	84.3035	6.50732
AT5G09810.1	actin 7	59.42	2	5	19	59	377	41.709	5.49072
AT5G14740.2	carbonic anhydrase 2	77.22	5	13	20	48	259	28.3264	5.52881
AT1G75780.1	tubulin beta-1 chain	34.45	1	1	14	63	447	50.1849	4.79248
AT3G03960.1	TCP-1/cpn60 chaperonin family protein	46.99	1	21	21	42	549	58.9022	5.35107
AT5G56030.1	heat shock protein 81-2	44.35	3	3	39	68	699	80.0139	5.04639
AT3G03780.1	methionine synthase 2	38.69	3	10	24	42	765	84.5306	6.50732
AT5G12250.1	beta-6 tubulin	35.63	1	2	15	56	449	50.553	4.81787
AT1G04820.1	tubulin alpha-4 chain	57.78	1	1	21	43	450	49.5093	5.05908
AT3G48870.2	Clp ATPase	40.61	3	6	34	56	921	102.179	6.21436
AT4G14960.2	Tubulin/FtsZ family protein	57.78	2	1	21	43	450	49.5063	5.05908
AT2G04030.1	Chaperone protein htpG family protein	48.59	2	25	28	40	780	88.6078	5.0083
AT3G11130.1	Clathrin, heavy chain	24.34	1	4	38	47	1705	193.122	5.40186
AT3G08530.1	Clathrin, heavy chain	24.66	1	4	38	47	1703	193.148	5.37646
AT5G56000.1	HEAT SHOCK PROTEIN 81.4	36.48	2	2	30	53	699	80.0909	5.04639
AT1G56070.1	Ribosomal protein S5/Elongation factor G/III/V family protein	34.64	3	29	29	52	843	93.8302	6.25244
AT1G07920.1	GTP binding Elongation factor Tu family protein	39.42	4	17	17	40	449	49.4708	9.11475
AT3G12780.1	phosphoglycerate kinase 1	45.32	1	10	21	42	481	50.0807	6.23975
AT3G18780.2	actin 2	56.5	4	7	17	54	377	41.8499	5.57959
AT1G55490.1	chaperonin 60 beta	52.83	4	8	30	41	600	63.7696	6.50732
AT3G14415.1	Aldolase-type TIM barrel family protein	68.66	2	8	19	36	367	40.2812	8.96826
AT4G38970.1	fructose-bisphosphate aldolase 2	45.73	3	6	15	25	398	42.9611	7.23975
AT3G12110.1	actin-11	44.83	2	1	15	48	377	41.6479	5.38916
AT3G14420.1	Aldolase-type TIM barrel family protein	62.13	7	6	17	37	367	40.3162	9.12939
AT2G21660.1	cold, circadian rhythm, and rna binding 2	82.95	2	11	13	26	176	16.8796	6.15088
AT3G13470.1	TCP-1/cpn60 chaperonin family protein	43.29	4	2	24	34	596	63.3024	5.73193
AT3G13920.4	eukaryotic translation initiation factor 4A1	52.09	4	5	22	48	407	46.1077	5.68115
AT2G42520.1	P-loop containing nucleoside triphosphate hydrolases superfamily protein	33.18	3	7	20	41	633	67.5847	7.10791
AT1G54270.2	eif4a-2	48.4	2	3	20	46	407	46.1657	5.68115
AT5G02500.1	heat shock cognate protein 70-1	42.7	3	6	26	47	651	71.3131	5.12256
AT2G37620.1	actin 1	52.25	1	5	17	43	377	41.7709	5.49072
AT2G28000.1	chaperonin-60alpha	33.45	1	17	18	26	586	62.0338	5.18604
AT3G01500.1	carbonic anhydrase 1	67.78	3	9	16	36	270	29.4852	5.73193
AT5G19770.1	tubulin alpha-3	44.22	1	6	17	36	450	49.6225	5.09717
AT4G18480.1	P-loop containing nucleoside triphosphate hydrolases superfamily protein	40.57	2	8	17	41	424	46.2412	6.46826
AT3G09210.1	plastid transcriptionally active 13	25.23	1	12	12	32	333	37.468	9.56885
AT5G20890.1	TCP-1/cpn60 chaperonin family protein	44.97	1	19	19	31	527	57.2496	5.87158
AT3G58510.1	DEA(D/H)-box RNA helicase family protein	34.64	3	7	17	33	612	65.9846	6.68311
AT5G08670.1	ATP synthase alpha/beta family protein	35.43	3	13	14	26	556	59.594	6.56592
AT5G38410.1	Ribulose bisphosphate carboxylase (small chain) family protein	48.62	4	3	11	39	181	20.2712	8.04541
AT1G67090.1	ribulose bisphosphate carboxylase small chain 1A	45	2	5	10	36	180	20.203	7.7085
AT1G08520.1	ALBINA 1	38.42	1	27	27	37	760	83.2322	5.35107
AT3G58570.1	P-loop containing nucleoside triphosphate hydrolases superfamily protein	26.78	3	3	15	30	646	69.1992	7.81104
AT5G46290.2	3-ketoacyl-acyl carrier protein synthase I	31.58	3	10	10	18	418	44.7018	8.48486
AT1G78900.1	vacuolar ATP synthase subunit A	22.31	1	12	12	20	623	68.7688	5.23682
AT5G38430.1	Ribulose bisphosphate carboxylase (small chain) family protein	48.62	1	3	11	36	181	20.2731	7.7085
AT2G21330.1	fructose-bisphosphate aldolase 1	41.85	4	4	14	21	399	42.9039	6.58057
AT4G04640.1	ATPase, F1 complex, gamma subunit protein	22.79	1	7	7	21	373	40.8856	8.00146
AT3G11830.2	TCP-1/cpn60 chaperonin family protein	45.05	2	23	23	31	555	59.4788	6.58057
AT1G56190.2	Phosphoglycerate kinase family protein	39.26	2	5	15	25	405	42.5888	5.5415
AT1G74470.1	Pyridine nucleotide-disulphide oxidoreductase family protein	38.76	1	18	18	31	467	51.8047	8.90967
AT5G04140.1	glutamate synthase 1	14.92	2	18	21	27	1622	176.64	6.31592
AT3G60750.2	Transketolase	28.51	3	13	13	32	740	79.7892	6.43018
AT4G13940.1	S-adenosyl-L-homocysteine hydrolase	31.13	4	6	16	38	485	53.3441	5.97314
AT3G18190.1	TCP-1/cpn60 chaperonin family protein	44.22	1	21	21	30	536	57.7389	7.6792
AT3G46780.1	plastid transcriptionally active 16	39.8	1	16	16	22	510	54.3254	8.90967
AT1G11860.1	Glycine cleavage T-protein family	41.67	1	15	15	28	408	44.4168	8.36768
AT1G22780.1	Ribosomal protein S13/S18 family	51.32	1	8	8	15	152	17.5345	10.5356
AT4G09650.1	ATP synthase delta-subunit gene	51.71	1	11	11	20	234	25.6527	9.05615
AT5G40490.1	RNA-binding (RRM/RBD/RNP motifs) family protein	49.88	1	13	13	27	423	42.3817	6.46826
AT3G23810.1	S-adenosyl-l-homocysteine (SAH) hydrolase 2	25.98	1	2	12	32	485	53.1249	5.74463
AT3G13460.1	evolutionarily conserved C-terminal region 2	30.88	8	12	16	23	667	72.4308	5.96045
AT4G27440.1	protochlorophyllide oxidoreductase B	30.92	3	10	14	31	401	43.3323	9.15869
AT2G31610.1	Ribosomal protein S3 family protein	52.8	1	2	14	29	250	27.5017	9.53955
AT4G37930.1	serine transhydroxymethyltransferase 1	50.29	3	20	20	28	517	57.3643	8.1333
AT5G35630.1	glutamine synthetase 2	33.26	1	12	13	24	430	47.381	6.87354
AT1G33120.1	Ribosomal protein L6 family	62.89	1	8	11	21	194	22.0039	9.45166
AT3G09440.1	Heat shock protein 70 (Hsp 70) family protein	35.9	2	6	21	38	649	71.1032	5.07178
AT5G42650.1	allene oxide synthase	42.47	1	20	20	27	518	58.1604	8.66064
AT3G17390.1	S-adenosylmethionine synthetase family protein	46.06	1	6	14	29	393	42.7687	5.80811
AT5G67030.1	zeaxanthin epoxidase (ZEP) (ABA1)	22.19	2	14	14	21	667	73.7954	7.03467
AT3G09840.1	cell division cycle 48	27.44	3	20	20	23	809	89.3374	5.24951
AT3G53870.1	Ribosomal protein S3 family protein	46.99	1	2	13	28	249	27.3317	9.53955
AT5G02490.1	Heat shock protein 70 (Hsp 70) family protein	29.4	3	1	17	31	653	71.3422	5.12256
AT3G12580.1	heat shock protein 70	27.54	2	1	16	30	650	71.057	5.24951
AT4G25080.4	magnesium-protoporphyrin IX methyltransferase	50.2	2	13	13	19	245	27.131	6.93213
AT3G02530.1	TCP-1/cpn60 chaperonin family protein	41.31	1	4	19	26	535	58.9127	6.21436
AT2G07698.1	ATPase, F1 complex, alpha subunit protein	14.54	2	10	13	26	777	85.8793	5.56689
AT5G35530.1	Ribosomal protein S3 family protein	47.18	1	2	13	28	248	27.4406	9.53955
AT4G34450.1	coatomer gamma-2 subunit, putative / gamma-2 coat protein, putative / gamma-2 COP, putative	28.22	3	20	20	27	886	98.4285	5.16064
AT3G08580.1	ADP/ATP carrier 1	30.45	3	12	12	20	381	41.4494	9.83252
AT5G16070.1	TCP-1/cpn60 chaperonin family protein	38.13	1	2	17	24	535	58.8907	6.25244
AT1G79550.1	phosphoglycerate kinase	29.68	1	9	12	18	401	42.1054	5.68115
AT4G24190.1	Chaperone protein htpG family protein	27.83	2	19	21	23	823	94.1459	5.03369
AT5G26360.1	TCP-1/cpn60 chaperonin family protein	34.77	1	18	18	25	555	60.3014	5.77002
AT1G23310.2	glutamate:glyoxylate aminotransferase	40.59	2	8	15	23	441	48.5189	8.30908
AT4G28080.1	Tetratricopeptide repeat (TPR)-like superfamily protein	13.03	2	17	22	23	1819	198.992	6.16357
AT1G20620.5	catalase 3	32.99	4	10	14	20	485	55.9322	7.63525
AT1G03630.2	protochlorophyllide oxidoreductase C	25.56	2	7	11	20	399	43.5985	9.20264
AT5G30510.1	ribosomal protein S1	26.44	1	11	11	23	416	45.0823	5.24951
AT2G21390.1	Coatomer, alpha subunit	19.87	1	10	23	32	1218	136.381	6.91748
AT3G20050.1	T-complex protein 1 alpha subunit	31.56	1	16	16	25	545	59.1921	6.30322
AT5G45930.1	magnesium chelatase i2	29.67	2	2	11	26	418	46.0688	5.50342
AT5G26742.1	DEAD box RNA helicase (RH3)	27.71	3	20	20	23	747	80.9507	7.59131
AT1G02500.1	S-adenosylmethionine synthetase 1	42.24	1	4	14	30	393	43.1307	5.8208
AT4G39260.1	cold, circadian rhythm, and RNA binding 1	51.48	4	5	7	16	169	16.5685	5.68115
AT4G31490.1	Coatomer, beta subunit	18.78	1	1	17	21	948	106.01	6.01123
AT4G39330.1	cinnamyl alcohol dehydrogenase 9	43.06	2	12	12	15	360	38.9086	6.68311
AT1G57720.1	Translation elongation factor EF1B, gamma chain	35.11	1	8	12	17	413	46.3704	5.70654
AT5G13630.1	magnesium-chelatase subunit chlH, chloroplast, putative / Mg-protoporphyrin IX chelatase, putative (CHLH)	12.89	2	17	17	21	1381	153.478	6.1001
AT3G56940.1	dicarboxylate diiron protein, putative (Crd1)	31.3	2	11	11	18	409	47.6003	8.38232
ATCG00190.1	RNA polymerase subunit beta	17.82	1	18	18	22	1072	120.983	8.49951
AT3G55440.1	triosephosphate isomerase	44.09	1	7	7	13	254	27.1521	5.50342
AT5G49910.1	chloroplast heat shock protein 70-2	22.28	1	4	17	22	718	76.9497	5.30029
AT2G36250.1	Tubulin/FtsZ family protein	32.01	1	6	10	13	478	50.6902	5.70654
AT4G01850.1	S-adenosylmethionine synthetase 2	37.66	1	3	12	27	393	43.2278	6.06201
AT5G09660.2	peroxisomal NAD-malate dehydrogenase 2	31.53	5	8	8	10	333	34.9534	7.66455
AT1G62750.1	Translation elongation factor EFG/EF2 protein	24.14	1	15	15	19	783	86.0032	5.60498
AT4G31480.1	Coatomer, beta subunit	18.78	1	1	17	21	948	106.077	5.8335
AT5G38480.2	general regulatory factor 3	37.01	2	4	10	18	254	28.4733	4.86865
AT4G03280.2	photosynthetic electron transfer C	30.48	2	5	5	9	210	22.5185	8.32373
AT5G10450.2	G-box regulating factor 6	45.53	4	3	11	21	246	27.7007	4.89404
AT4G09000.1	general regulatory factor 1	54.31	2	6	12	22	267	29.9129	4.80518
AT5G13650.1	elongation factor family protein	24.3	2	13	13	19	675	74.2684	7.25439
AT4G29060.1	elongation factor Ts family protein	18.68	2	15	15	18	953	103.718	5.0083
AT5G54770.1	thiazole biosynthetic enzyme, chloroplast (ARA6) (THI1) (THI4)	24.64	1	7	7	12	349	36.6408	6.22705
AT2G46820.1	photosystem I P subunit	27.01	1	4	4	12	174	18.4706	7.94287
AT3G09820.1	adenosine kinase 1	38.95	2	2	11	18	344	37.8118	5.45264
AT2G38040.1	acetyl Co-enzyme a carboxylase carboxyltransferase alpha subunit	29.91	1	18	18	26	769	85.253	5.8208
AT3G44310.1	nitrilase 1	22.25	4	8	8	17	346	38.128	6.27783
AT1G07890.6	ascorbate peroxidase 1	55.42	3	11	11	22	249	27.5028	6.29053
AT1G73110.1	P-loop containing nucleoside triphosphate hydrolases superfamily protein	29.86	1	10	10	13	432	48.2947	7.32764
AT4G14300.1	RNA-binding (RRM/RBD/RNP motifs) family protein	37.71	1	11	11	16	411	42.3276	5.89697
ATCG00340.1	Photosystem I, PsaA/PsaB protein	17.57	1	9	9	14	734	82.4229	7.40088
AT1G20020.2	ferredoxin-NADP(+)-oxidoreductase 2	22.57	3	8	9	13	350	39.2077	8.47021
AT1G10630.1	ADP-ribosylation factor A1F	38.12	5	5	5	13	181	20.6097	6.94678
AT2G30860.2	glutathione S-transferase PHI 9	48.8	2	6	7	13	166	18.6096	6.53662
AT5G16050.1	general regulatory factor 5	33.96	1	2	10	17	268	30.1632	4.80518
AT5G22800.1	Alanyl-tRNA synthetase, class IIc	18.2	1	14	14	15	978	107.764	5.59229
AT3G14790.1	rhamnose biosynthesis 3	17.02	1	3	11	18	664	74.8666	6.55127
AT5G03300.1	adenosine kinase 2	32.46	1	1	10	16	345	37.8218	5.26221
AT3G53460.1	chloroplast RNA-binding protein 29	33.63	2	7	9	11	342	35.9854	5.33838
AT3G58610.1	ketol-acid reductoisomerase	20.81	1	10	10	13	591	63.7724	6.80029
ATCG00500.1	acetyl-CoA carboxylase carboxyl transferase subunit beta	21.31	1	10	10	16	488	55.5741	6.23975
AT1G01320.2	Tetratricopeptide repeat (TPR)-like superfamily protein	9.51	2	11	16	17	1787	197.377	6.27783
AT4G24280.1	chloroplast heat shock protein 70-1	20.89	1	3	16	21	718	76.4614	5.19873
AT5G02870.1	Ribosomal protein L4/L1 family	39.07	2	6	14	17	407	44.6939	10.3013
AT3G25530.2	glyoxylate reductase 1	27.7	2	6	6	10	278	29.5	6.58057
AT1G09340.1	chloroplast RNA binding	30.69	1	11	11	14	378	42.593	8.1626
AT1G70580.1	alanine-2-oxoglutarate aminotransferase 2	27.86	1	3	10	14	481	53.41	6.58057
AT5G23540.2	Mov34/MPN/PAD-1 family protein	23.94	2	5	5	9	259	29.1888	6.53662
AT1G62020.1	Coatomer, alpha subunit	14.23	1	4	18	25	1216	136.48	6.97607
AT3G11940.1	ribosomal protein 5A	39.61	1	1	9	18	207	22.9072	9.62744
AT2G04842.1	threonyl-tRNA synthetase, putative / threonine--tRNA ligase, putative	18.92	1	12	12	15	650	74.7373	6.93213
AT1G78570.1	rhamnose biosynthesis 1	21.23	1	6	13	22	669	75.324	7.28369
AT2G13360.1	alanine:glyoxylate aminotransferase	25.94	1	8	8	16	401	44.1801	7.82568
AT4G02930.1	GTP binding Elongation factor Tu family protein	22.25	1	8	9	15	454	49.3786	6.69775
AT1G44575.1	Chlorophyll A-B binding family protein	27.55	2	5	5	9	265	27.9903	9.26123
AT2G32730.1	26S proteasome regulatory complex, non-ATPase subcomplex, Rpn2/Psmd1 subunit	18.33	1	9	16	18	1004	108.909	5.38916
AT1G23190.1	Phosphoglucomutase/phosphomannomutase family protein	29.85	1	7	13	15	583	63.1311	6.30322
ATCG00540.1	photosynthetic electron transfer A	33.75	1	9	9	15	320	35.3348	8.29443
AT1G58380.1	Ribosomal protein S5 family protein	31.34	3	2	10	14	284	30.7223	10.2573
AT2G37270.1	ribosomal protein 5B	39.61	1	1	9	18	207	22.9762	9.67139
AT2G41840.1	Ribosomal protein S5 family protein	39.65	1	4	12	15	285	30.8593	10.2866
AT2G20580.1	26S proteasome regulatory subunit S2 1A	13.47	2	7	11	15	891	98.0818	5.09717
AT4G35090.1	catalase 2	32.93	2	6	13	19	492	56.8953	7.12256
AT4G24820.1	26S proteasome, regulatory subunit Rpn7;Proteasome component (PCI) domain	24.29	1	8	8	10	387	44.254	5.98584
ATCG00680.1	photosystem II reaction center protein B	16.34	1	7	8	13	508	56.0014	6.88818
AT5G23120.1	photosystem II stability/assembly factor, chloroplast (HCF136)	25.81	1	10	10	14	403	44.0764	7.34229
AT1G24510.1	TCP-1/cpn60 chaperonin family protein	31.4	2	14	14	27	535	59.3467	5.65576
AT4G35250.1	NAD(P)-binding Rossmann-fold superfamily protein	26.33	1	10	10	15	395	43.6957	8.42627
AT4G05180.1	photosystem II subunit Q-2	40	1	6	7	11	230	24.6281	9.71533
AT3G52750.1	Tubulin/FtsZ family protein	21.99	1	3	7	11	473	50.2859	5.96045
AT2G20140.1	AAA-type ATPase family protein	34.54	2	13	13	17	443	49.316	6.1001
AT4G32260.1	ATPase, F0 complex, subunit B/B', bacterial/chloroplast	30.59	1	9	9	13	219	23.9027	5.85889
ATCG00130.1	ATPase, F0 complex, subunit B/B', bacterial/chloroplast	44.02	1	11	11	17	184	21.0439	8.1333
AT1G53500.1	NAD-dependent epimerase/dehydratase family protein	17.69	1	2	10	18	667	75.1778	6.45557
AT5G10470.1	kinesin like protein for actin based chloroplast movement 1	10.45	2	10	10	10	1273	140.949	6.18896
AT4G21280.1	photosystem II subunit QA	46.64	2	8	9	18	223	23.7807	9.64209
AT4G14890.1	2Fe-2S ferredoxin-like superfamily protein	27.92	1	3	3	8	154	16.7213	4.84326
AT3G22890.1	ATP sulfurylase 1	33.69	1	10	15	28	463	51.4266	6.81494
AT5G10360.1	Ribosomal protein S6e	36.95	2	4	9	14	249	28.1445	10.8286
AT3G13224.2	RNA-binding (RRM/RBD/RNP motifs) family protein	18.16	2	6	6	8	358	37.8412	8.86572
AT5G66190.1	ferredoxin-NADP(+)-oxidoreductase 1	37.78	2	12	13	18	360	40.3006	8.1333
AT3G02520.1	general regulatory factor 7	32.08	1	1	9	16	265	29.806	4.81787
AT1G69830.1	alpha-amylase-like 3	19.17	1	15	15	18	887	99.7799	6.07471
AT1G52360.1	Coatomer, beta' subunit	12.42	2	4	11	14	926	104.401	4.94482
AT3G28300.1	Protein of unknown function (DUF677)	25.45	1	9	9	11	385	42.928	5.90967
AT1G48600.1	S-adenosyl-L-methionine-dependent methyltransferases superfamily protein	25.05	2	5	10	12	475	53.9837	5.17334
AT1G53240.1	Lactate/malate dehydrogenase family protein	26.69	3	6	8	9	341	35.7819	8.35303
AT5G55220.1	trigger factor type chaperone family protein	23.58	1	13	13	17	547	61.6949	5.32568
AT1G32060.1	phosphoribulokinase	28.86	1	10	10	17	395	44.4356	6.04932
AT2G36880.1	methionine adenosyltransferase 3	35.64	1	6	11	23	390	42.4706	6.17627
AT1G80410.1	tetratricopeptide repeat (TPR)-containing protein	15.16	2	12	12	16	897	102.082	7.7085
AT5G58470.1	TBP-associated factor 15B	28.44	1	11	11	13	422	42.2901	8.49951
AT5G20980.1	methionine synthase 3	6.28	2	1	5	9	812	90.5366	8.04541
AT1G71500.1	Rieske (2Fe-2S) domain-containing protein	28.22	1	7	7	9	287	31.7075	8.73389
AT4G31700.1	ribosomal protein S6	32.8	2	2	7	11	250	28.3496	10.6089
AT3G52930.1	Aldolase superfamily protein	50.56	3	9	16	21	358	38.5159	6.45557
AT2G27710.1	60S acidic ribosomal protein family	64.35	2	3	4	9	115	11.4369	4.67822
AT3G62530.1	ARM repeat superfamily protein	38.01	1	9	9	13	221	24.4877	6.56592
AT5G20290.1	Ribosomal protein S8e family protein	32.43	2	7	7	10	222	24.9783	10.3159
AT2G33150.1	peroxisomal 3-ketoacyl-CoA thiolase 3	28.57	1	9	9	11	462	48.548	8.33838
AT1G59610.1	dynamin-like 3	17.17	1	4	16	18	920	100.167	9.0415
AT1G22300.3	general regulatory factor 10	45.82	6	10	13	16	251	28.5504	4.91943
AT1G09620.1	ATP binding;leucine-tRNA ligases;aminoacyl-tRNA ligases;nucleotide binding;ATP binding;aminoacyl-tRNA ligases	11.92	1	11	11	14	1091	123.372	6.02393
AT3G54050.1	high cyclic electron flow 1	14.39	1	5	5	9	417	45.1335	5.40186
AT5G60790.1	ABC transporter family protein	17.98	1	11	11	13	595	66.843	6.45557
AT1G72150.1	PATELLIN 1	18.67	1	7	10	10	573	64.007	4.83057
AT5G39570.1	FUNCTIONS IN: molecular_function unknown; INVOLVED IN: biological_process unknown; LOCATED IN: cytosol, nucleus; EXPRESSED IN: 25 plant structures; EXPRESSED DURING: 14 growth stages; BEST Arabidopsis thaliana protein match is: glycine-rich protein (TAIR:AT3G29075.1); Has 30201 Blast hits to 17322 proteins in 780 species: Archae - 12; Bacteria - 1396; Metazoa - 17338; Fungi - 3422; Plants - 5037;…	36.48	1	8	8	10	381	43.5004	4.77979
AT3G56150.1	eukaryotic translation initiation factor 3C	10.78	3	9	9	12	900	102.884	5.36377
AT2G01250.1	Ribosomal protein L30/L7 family protein	33.88	2	3	8	13	242	28.1535	9.93506
AT3G63460.2	transducin family protein / WD-40 repeat family protein	12.25	3	12	12	13	1102	119.641	5.13525
AT5G28840.1	GDP-D-mannose 3',5'-epimerase	39.52	1	14	14	21	377	42.731	6.21436
AT1G06680.2	photosystem II subunit P-1	20.55	3	5	5	11	219	23.7442	8.01611
AT1G03130.1	photosystem I subunit D-2	44.61	2	7	7	17	204	22.2927	9.77393
AT3G09630.2	Ribosomal protein L4/L1 family	34.07	2	3	11	15	405	44.545	10.3745
AT1G06950.1	translocon at the inner envelope membrane of chloroplasts 110	15.16	1	14	14	16	1016	112.051	5.97314
AT1G35160.1	GF14 protein phi chain	37.83	2	3	9	14	267	30.1752	4.86865
AT2G44060.1	Late embryogenesis abundant protein, group 2	41.23	1	11	11	15	325	36.0138	4.84326
AT4G10340.1	light harvesting complex of photosystem II 5	33.21	1	8	8	9	280	30.1377	6.3667
AT4G13930.1	serine hydroxymethyltransferase 4	21.02	2	10	10	11	471	51.6852	7.2251
AT1G65930.1	cytosolic NADP+-dependent isocitrate dehydrogenase	33.17	3	12	12	17	410	45.7171	6.56592
AT1G15690.2	Inorganic H pyrophosphatase family protein	12.77	2	8	8	10	642	67.6628	5.17334
AT5G65010.1	asparagine synthetase 2	25.61	5	8	12	15	578	64.9887	6.45557
AT1G78300.1	general regulatory factor 2	41.31	1	4	9	13	259	29.1435	4.79248
AT1G20110.1	RING/FYVE/PHD zinc finger superfamily protein	20.97	1	12	12	15	601	65.3551	6.78564
ATCG00800.1	structural constituent of ribosome	42.2	1	11	11	18	218	25.1725	9.48096
ATCG00180.1	DNA-directed RNA polymerase family protein	12.35	1	8	8	8	680	78.5327	8.48486
ATCG00470.1	ATP synthase epsilon chain	40.91	1	4	4	7	132	14.4897	6.1001
AT2G18020.1	Ribosomal protein L2 family	34.11	3	7	7	9	258	27.8418	10.9019
AT1G29930.1	chlorophyll A/B binding protein 1	32.96	2	3	6	15	267	28.2232	5.65576
AT1G20200.1	PAM domain (PCI/PINT associated module) protein	29.51	1	5	13	16	488	55.5477	8.19189
AT5G19990.1	regulatory particle triple-A ATPase 6A	32.94	4	10	11	14	419	47.2178	8.88037
AT1G09640.1	Translation elongation factor EF1B, gamma chain	27.54	2	5	9	10	414	46.6306	5.47803
AT1G64740.1	alpha-1 tubulin	20.67	1	3	8	13	450	49.7684	5.04639
AT4G28750.1	Photosystem I reaction centre subunit IV / PsaE protein	54.55	1	4	5	12	143	14.9578	9.92041
AT4G01150.1	unknown protein; FUNCTIONS IN: molecular_function unknown; INVOLVED IN: biological_process unknown; LOCATED IN: thylakoid, chloroplast thylakoid membrane, chloroplast, plastoglobule, chloroplast envelope; EXPRESSED IN: 23 plant structures; EXPRESSED DURING: 14 growth stages; BEST Arabidopsis thaliana protein match is: unknown protein (TAIR:AT4G38100.1); Has 323 Blast hits to 323 proteins in 59 sp…	23.17	2	6	6	12	164	17.6865	9.17334
AT4G38680.1	glycine rich protein 2	35.96	2	4	4	6	203	19.1414	5.92236
ATCG00280.1	photosystem II reaction center protein C	18.6	1	10	10	16	473	51.8347	7.1958
AT3G15980.1	Coatomer, beta' subunit	11.33	4	3	10	13	909	102.412	4.94482
AT1G12840.1	vacuolar ATP synthase subunit C (VATC) / V-ATPase C subunit / vacuolar proton pump C subunit (DET3)	30.4	1	12	12	13	375	42.5927	5.5415
AT5G57610.1	Protein kinase superfamily protein with octicosapeptide/Phox/Bem1p domain	11.76	3	11	12	15	1054	117.371	5.94775
AT3G04790.1	Ribose 5-phosphate isomerase, type A protein	42.75	1	9	9	10	276	29.2874	6.02393
AT1G76030.1	ATPase, V1 complex, subunit B protein	26.13	4	10	10	13	486	54.0736	5.09717
AT4G27090.1	Ribosomal protein L14	40.3	2	7	7	15	134	15.4956	10.0376
AT4G33010.1	glycine decarboxylase P-protein 1	13.21	2	6	12	16	1037	112.853	6.97607
AT1G53750.1	regulatory particle triple-A 1A	26.29	4	9	9	9	426	47.7727	6.65381
AT5G58290.1	regulatory particle triple-A ATPase 3	31.62	3	10	11	12	408	45.7226	5.60498
AT2G44120.1	Ribosomal protein L30/L7 family protein	41.32	2	4	10	13	242	27.9224	9.93506
AT4G37980.1	elicitor-activated gene 3-1	24.65	3	7	7	12	357	38.2204	7.1958
AT3G48500.1	Nucleic acid-binding, OB-fold-like protein	20.36	2	12	12	14	668	78.7648	5.07178
AT1G50200.2	Alanyl-tRNA synthetase	12.98	2	11	11	11	963	105.941	5.88428
AT3G25860.1	2-oxoacid dehydrogenases acyltransferase family protein	12.29	1	3	4	8	480	50.0491	8.36768
AT5G28540.1	heat shock protein 70 (Hsp 70) family protein	15.7	3	1	10	14	669	73.584	5.17334
AT4G14880.1	O-acetylserine (thiol) lyase (OAS-TL) isoform A1	30.75	4	8	8	10	322	33.7837	6.13818
AT1G43170.1	ribosomal protein 1	40.87	3	19	19	22	389	44.5307	10.1694
AT5G23060.1	calcium sensing receptor	22.48	1	7	7	10	387	41.2598	9.39307
AT1G63940.4	monodehydroascorbate reductase 6	26.35	4	10	10	10	482	52.0829	7.75244
AT1G04410.1	Lactate/malate dehydrogenase family protein	24.1	3	6	6	9	332	35.5483	6.55127
AT3G25520.1	ribosomal protein L5	21.93	3	7	7	10	301	34.3368	9.30518
AT2G45300.1	RNA 3'-terminal phosphate cyclase/enolpyruvate transferase, alpha/beta	18.08	1	3	9	11	520	55.6985	6.69775
AT1G02150.1	Tetratricopeptide repeat (TPR)-like superfamily protein	22.33	1	11	11	12	524	59.8446	8.07471
AT3G43300.2	HOPM interactor 7	10.54	2	15	15	17	1727	191.33	5.68115
AT1G22410.1	Class-II DAHP synthetase family protein	17.84	1	5	9	12	527	58.2896	8.32373
AT2G47610.1	Ribosomal protein L7Ae/L30e/S12e/Gadd45 family protein	35.41	7	1	10	13	257	29.1113	10.1255
ATCG00170.1	DNA-directed RNA polymerase family protein	10.17	1	15	15	16	1376	156.268	9.36377
AT3G59780.1	Rhodanese/Cell cycle control phosphatase superfamily protein	18.08	1	9	9	11	686	73.8896	4.97021
AT3G18890.1	NAD(P)-binding Rossmann-fold superfamily protein	21.68	1	10	10	16	641	68.2995	8.104
AT1G30230.1	Glutathione S-transferase, C-terminal-like;Translation elongation factor EF1B/ribosomal protein S6	45.02	3	8	8	10	231	25.1166	4.56396
AT2G18960.1	H(+)-ATPase 1	19.28	5	5	15	17	949	104.158	6.69775
AT1G79990.5	structural molecules	9.87	3	4	9	12	912	102.944	5.03369
AT3G63140.1	chloroplast stem-loop binding protein of 41 kDa	33.25	7	11	12	14	406	43.9025	8.42627
AT4G33510.1	3-deoxy-d-arabino-heptulosonate 7-phosphate synthase	24.06	2	7	12	16	507	56.1135	8.77783
AT2G25450.1	2-oxoglutarate (2OG) and Fe(II)-dependent oxygenase superfamily protein	15.6	1	5	5	9	359	40.3252	6.29053
AT3G44110.1	DNAJ homologue 3	21.43	2	3	7	8	420	46.4148	6.11279
AT4G01800.1	Albino or Glassy Yellow 1	14.19	2	13	13	14	1022	115.112	6.39209
AT5G55280.1	homolog of bacterial cytokinesis Z-ring protein FTSZ 1-1	15.47	1	5	5	5	433	45.5365	7.40088
AT1G18080.1	Transducin/WD40 repeat-like superfamily protein	32.11	1	8	12	13	327	35.7252	7.7085
AT1G59870.1	ABC-2 and Plant PDR ABC-type transporter family protein	10.35	11	17	17	18	1469	164.975	7.89893
AT5G43780.1	Pseudouridine synthase/archaeosine transglycosylase-like family protein	18.34	1	4	9	18	469	52.0929	8.86572
AT5G19820.1	ARM repeat superfamily protein	13.89	1	15	15	16	1116	123.746	4.86865
AT1G80480.1	plastid transcriptionally active 17	19.59	1	7	9	14	444	49.4568	6.1001
AT3G62870.1	Ribosomal protein L7Ae/L30e/S12e/Gadd45 family protein	38.67	7	2	11	14	256	29.0163	10.1548
ATCG00270.1	photosystem II reaction center protein D	20.4	1	5	5	10	353	39.5219	5.74463
AT4G39980.1	3-deoxy-D-arabino-heptulosonate 7-phosphate synthase 1	22.67	1	10	13	14	525	57.9424	8.06006
AT5G53480.1	ARM repeat superfamily protein	9.54	2	8	8	11	870	96.1973	4.80518
AT2G36160.1	Ribosomal protein S11 family protein	38	3	5	5	9	150	16.2467	10.5942
AT5G27850.1	Ribosomal protein L18e/L15 superfamily protein	27.81	1	1	5	7	187	20.9537	10.9604
AT1G11650.2	RNA-binding (RRM/RBD/RNP motifs) family protein	22.22	2	8	8	11	405	44.0872	5.87158
AT3G07770.1	HEAT SHOCK PROTEIN 89.1	19.65	1	9	13	14	799	90.5105	5.38916
AT3G02360.2	6-phosphogluconate dehydrogenase family protein	14.61	1	6	7	10	486	53.5435	7.41553
AT1G18500.1	methylthioalkylmalate synthase-like 4	17.91	2	9	9	10	631	68.6332	6.59521
AT1G70410.3	beta carbonic anhydrase 4	36.05	3	8	8	9	258	28.3945	7.12256
AT3G42170.1	BED zinc finger ;hAT family dimerisation domain	9.05	1	6	6	6	696	78.7639	5.35107
AT1G27090.1	glycine-rich protein	23.1	1	7	7	9	420	45.9903	5.38916
AT5G45390.1	CLP protease P4	17.12	1	4	4	10	292	31.4784	5.5542
AT1G70730.1	Phosphoglucomutase/phosphomannomutase family protein	20.34	3	4	10	12	585	63.4423	5.8208
AT5G07350.1	TUDOR-SN protein 1	10.9	2	6	10	13	991	108.168	7.29834
AT5G36230.1	ARM repeat superfamily protein	14.6	1	5	5	6	411	47.1856	5.63037
AT1G64790.1	ILITYHIA	6.55	4	16	17	18	2610	284.599	7.1665
AT3G46060.1	RAB GTPase homolog 8A	35.19	7	2	7	10	216	23.8202	7.82568
AT4G24830.2	arginosuccinate synthase family	9.11	2	4	4	5	450	48.9982	7.72314
AT5G20010.1	RAS-related nuclear protein-1	27.6	3	6	6	9	221	25.2598	6.85889
AT5G48300.1	ADP glucose pyrophosphorylase 1	17.12	1	8	8	9	520	56.6151	6.56592
AT2G20260.1	photosystem I subunit E-2	26.21	1	1	2	5	145	15.18	9.94971
AT1G01960.1	SEC7-like guanine nucleotide exchange family protein	5.14	1	6	6	6	1750	194.818	5.64307
AT1G10290.1	dynamin-like protein 6	15.97	1	3	15	17	914	99.1056	9.0415
AT4G15560.1	Deoxyxylulose-5-phosphate synthase	8.51	3	6	6	9	717	76.784	7.41553
AT5G03940.1	chloroplast signal recognition particle 54 kDa subunit	17.02	1	8	8	9	564	61.1932	9.43701
AT3G63160.1	FUNCTIONS IN: molecular_function unknown; INVOLVED IN: biological_process unknown; LOCATED IN: chloroplast outer membrane, thylakoid, chloroplast thylakoid membrane, chloroplast, chloroplast envelope; EXPRESSED IN: 21 plant structures; EXPRESSED DURING: 13 growth stages; BEST Arabidopsis thaliana protein match is: outer envelope membrane protein 7 (TAIR:AT3G52420.1); Has 26 Blast hits to 26 prote…	46.38	1	3	3	9	69	7.25192	9.08545
AT5G43940.1	GroES-like zinc-binding dehydrogenase family protein	15.57	2	6	6	11	379	40.6725	6.94678
AT1G37130.1	nitrate reductase 2	10.58	2	9	9	12	917	102.778	6.53662
AT1G63000.1	nucleotide-rhamnose synthase/epimerase-reductase	17.94	1	4	6	11	301	33.576	5.97314
AT3G48730.1	glutamate-1-semialdehyde 2,1-aminomutase 2	22.03	1	3	7	9	472	50.1094	7.38623
AT4G27000.1	RNA-binding (RRM/RBD/RNP motifs) family protein	15.66	1	6	6	8	415	44.9442	5.89697
AT2G05070.1	photosystem II light harvesting complex gene 2.2	22.26	3	2	4	12	265	28.6024	5.42725
AT3G45030.1	Ribosomal protein S10p/S20e family protein	33.06	4	2	4	7	124	13.8696	9.71533
AT1G29900.1	carbamoyl phosphate synthetase B	9.94	1	10	10	10	1187	129.874	5.73193
AT2G39800.3	delta1-pyrroline-5-carboxylate synthase 1	15.41	3	4	9	11	714	77.3885	6.23975
AT2G28190.1	copper/zinc superoxide dismutase 2	24.07	1	4	4	9	216	22.2303	7.00537
AT2G36460.1	Aldolase superfamily protein	34.92	4	4	12	15	358	38.3629	7.38623
AT1G20950.1	Phosphofructokinase family protein	16.61	1	6	9	11	614	67.0765	6.99072
AT3G27850.1	ribosomal protein L12-C	27.81	2	6	6	13	187	19.6705	5.64307
AT1G48860.2	RNA 3'-terminal phosphate cyclase/enolpyruvate transferase, alpha/beta	19.84	2	3	9	11	489	52.3738	5.98584
AT3G19820.1	cell elongation protein / DWARF1 / DIMINUTO (DIM)	10.52	1	5	5	8	561	65.3523	7.97217
AT3G28270.2	Protein of unknown function (DUF677)	29.95	1	11	11	12	374	41.5867	5.31299
AT5G42020.1	Heat shock protein 70 (Hsp 70) family protein	15.72	2	1	10	13	668	73.5159	5.21143
AT5G42080.1	dynamin-like protein	25.9	4	15	15	15	610	68.1297	8.30908
AT2G37220.1	RNA-binding (RRM/RBD/RNP motifs) family protein	35.64	1	5	7	11	289	30.6992	5.16064
AT5G61020.2	evolutionarily conserved C-terminal region 3	18.86	3	7	8	10	493	54.9501	8.1333
AT3G29320.1	Glycosyl transferase, family 35	12.99	1	9	10	11	962	108.517	5.46533
ATCG00740.1	RNA polymerase subunit alpha	22.49	1	7	7	11	329	38.113	7.57666
AT3G63520.1	carotenoid cleavage dioxygenase 1	21.38	1	11	11	13	538	60.869	6.49365
AT3G25660.1	Amidase family protein	12.1	1	5	5	5	537	57.1453	6.56592
AT5G26000.2	thioglucoside glucohydrolase 1	20.83	2	8	9	12	456	51.4482	5.88428
AT3G58500.1	protein phosphatase 2A-4	20.45	4	5	5	9	313	35.7444	5.23682
AT3G47520.1	malate dehydrogenase	17.12	1	5	7	7	403	42.3793	8.51416
AT1G15820.1	light harvesting complex photosystem II subunit 6	15.89	1	4	4	5	258	27.5051	7.40088
AT2G20610.1	Tyrosine transaminase family protein	21.21	2	8	8	8	462	51.0553	5.90967
AT2G31810.3	ACT domain-containing small subunit of acetolactate synthase protein	19.83	4	7	9	11	469	51.3812	9.27588
AT4G26530.1	Aldolase superfamily protein	14.53	1	2	5	7	358	38.2698	5.80811
AT5G42270.1	FtsH extracellular protease family	9.66	3	6	6	9	704	75.1849	5.49072
AT2G38230.1	pyridoxine biosynthesis 1.1	25.57	2	5	7	9	309	32.8409	5.99854
AT5G57870.2	MIF4G domain-containing protein / MA3 domain-containing protein	14.3	3	10	11	11	776	85.1051	8.23584
AT5G65430.2	general regulatory factor 8	32.11	3	1	9	14	246	27.7538	4.93213
AT1G15730.1	Cobalamin biosynthesis CobW-like protein	14.51	1	3	5	6	448	50.227	5.50342
AT3G62120.1	Class II aaRS and biotin synthetases superfamily protein	15.85	1	9	9	12	530	60.7167	6.40479
AT3G04870.1	zeta-carotene desaturase	22.76	1	11	11	11	558	61.5946	7.37158
AT1G07660.1	Histone superfamily protein	51.46	2	6	6	7	103	11.4024	11.4731
AT2G33410.1	RNA-binding (RRM/RBD/RNP motifs) family protein	20.54	1	8	8	9	404	41.3033	6.55127
AT1G34430.1	2-oxoacid dehydrogenases acyltransferase family protein	20.43	1	7	8	11	465	48.2765	8.77783
AT3G52990.1	Pyruvate kinase family protein	14.99	3	6	6	6	527	57.4591	7.10791
AT2G30520.1	Phototropic-responsive NPH3 family protein	9.27	3	6	6	6	593	65.8127	7.54736
AT2G41680.1	NADPH-dependent thioredoxin reductase C	16.82	1	7	7	11	529	57.9134	6.771
AT3G25800.1	protein phosphatase 2A subunit A2	19.08	5	5	9	11	587	65.5561	5.13525
AT2G47730.1	glutathione S-transferase phi 8	28.14	1	6	7	11	263	29.2132	8.49951
AT3G05590.1	ribosomal protein L18	27.81	1	1	5	6	187	20.9127	10.9751
AT1G04270.2	cytosolic ribosomal protein S15	28.48	2	1	3	7	151	17.0473	10.3452
AT4G20850.1	tripeptidyl peptidase ii	6.52	1	7	7	7	1380	152.273	6.07471
AT5G08280.1	hydroxymethylbilane synthase	17.28	1	6	6	8	382	41.0175	8.47021
AT1G13320.2	protein phosphatase 2A subunit A3	13.78	5	3	6	9	537	59.9601	5.22412
AT2G42600.2	phosphoenolpyruvate carboxylase 2	16.93	1	7	14	15	963	109.684	5.79541
ATCG00020.1	photosystem II reaction center protein A	14.16	1	6	6	11	353	38.9114	5.24951
AT1G09310.1	Protein of unknown function, DUF538	35.2	2	7	7	11	179	19.9346	5.37646
AT2G30110.1	ubiquitin-activating enzyme 1	10.65	2	10	10	10	1080	120.175	5.2749
AT3G03250.1	UDP-GLUCOSE PYROPHOSPHORYLASE 1	17.7	3	7	7	7	469	51.7061	6.12549
AT3G10950.1	Zinc-binding ribosomal protein family protein	26.09	2	2	2	4	92	10.4385	10.3159
AT3G08943.1	ARM repeat superfamily protein	11.83	2	9	9	9	871	96.3393	4.7417
AT4G17600.1	Chlorophyll A-B binding family protein	37.02	1	8	9	10	262	29.3849	5.04639
AT3G46030.1	Histone superfamily protein	29.66	10	4	4	6	145	15.9018	10.0229
AT1G75990.1	PAM domain (PCI/PINT associated module) protein	19.71	1	1	9	10	487	55.5568	8.33838
AT5G61780.1	TUDOR-SN protein 2	10.56	1	4	8	9	985	107.675	6.55127
AT5G59880.1	actin depolymerizing factor 3	23.74	8	1	3	6	139	15.912	6.34131
AT1G68010.1	hydroxypyruvate reductase	20.73	2	7	7	10	386	42.2209	7.15186
AT3G58140.1	phenylalanyl-tRNA synthetase class IIc family protein	25.17	1	10	10	12	429	49.2206	6.40479
AT5G46110.3	Glucose-6-phosphate/phosphate translocator-related	12.28	4	5	5	8	399	43.4663	9.78857
AT5G15200.1	Ribosomal protein S4	22.73	3	5	5	6	198	23.0222	10.1694
AT1G32470.1	Single hybrid motif superfamily protein	20.48	1	1	3	4	166	17.8859	5.18604
AT4G16390.1	pentatricopeptide (PPR) repeat-containing protein	10.11	1	7	7	9	702	78.1924	6.22705
AT1G04530.1	Tetratricopeptide repeat (TPR)-like superfamily protein	21.94	1	6	6	6	310	34.5314	4.42432
AT2G43910.1	HARMLESS TO OZONE LAYER 1	38.33	6	6	6	7	227	25.2726	4.81787
AT1G11910.1	aspartic proteinase A1	15.02	1	5	5	6	506	54.5785	5.5415
AT3G09810.1	isocitrate dehydrogenase VI	20.32	1	3	6	7	374	40.5498	7.1665
AT1G74910.1	ADP-glucose pyrophosphorylase family protein	19.04	3	7	7	8	415	45.5347	7.21045
AT4G17090.1	chloroplast beta-amylase	18.25	1	9	9	12	548	61.3139	7.04932
AT5G22060.1	DNAJ homologue 2	14.08	1	1	5	6	419	46.409	7.12256
AT5G63570.1	glutamate-1-semialdehyde-2,1-aminomutase	18.78	1	2	6	8	474	50.3375	6.87354
AT5G52520.1	Class II aaRS and biotin synthetases superfamily protein	20.63	1	9	9	11	543	60.7089	7.02002
AT5G59290.1	UDP-glucuronic acid decarboxylase 3	25.44	4	7	7	10	342	38.5449	8.11865
AT1G05190.1	Ribosomal protein L6 family	32.74	1	8	8	9	223	24.6903	9.89111
AT1G26630.1	Eukaryotic translation initiation factor 5A-1 (eIF-5A 1) protein	43.4	3	4	6	9	159	17.1294	5.93506
AT5G18660.1	NAD(P)-binding Rossmann-fold superfamily protein	18.71	1	7	7	8	417	45.8638	7.56201
AT4G17530.1	RAB GTPase homolog 1C	35.15	6	3	6	9	202	22.3042	5.42725
AT4G28470.1	26S proteasome regulatory subunit S2 1B	6.06	1	1	5	7	891	97.8918	5.21143
AT2G39990.1	eukaryotic translation initiation factor 2	32.76	1	7	7	9	293	31.8423	5.13525
AT5G19760.1	Mitochondrial substrate carrier family protein	35.91	1	8	8	9	298	31.8912	9.23193
AT1G45201.2	triacylglycerol lipase-like 1	13.7	2	5	5	6	387	44.0907	9.02686
AT4G33650.1	dynamin-related protein 3A	11.63	2	3	9	9	808	89.5713	6.44287
AT3G23400.1	Plastid-lipid associated protein PAP / fibrillin family protein	29.58	3	6	6	9	284	30.4359	6.12549
AT4G30190.1	H(+)-ATPase 2	16.98	5	3	13	14	948	104.335	6.99072
AT1G74050.1	Ribosomal protein L6 family protein	34.33	2	4	9	11	233	26.0905	10.1694
AT1G78370.1	glutathione S-transferase TAU 20	34.56	2	9	10	13	217	24.9906	5.78271
AT1G79920.1	Heat shock protein 70 (Hsp 70) family protein	21.42	4	15	15	16	831	91.6233	5.18604
AT3G51160.1	NAD(P)-binding Rossmann-fold superfamily protein	33.78	2	10	10	12	373	41.9351	6.11279
AT2G25970.1	KH domain-containing protein	10.6	1	5	5	6	632	64.5674	5.49072
AT3G52880.1	monodehydroascorbate reductase 1	17.05	2	5	5	7	434	46.4581	6.82959
AT4G04770.1	ATP binding cassette protein 1	16.34	1	6	6	7	557	61.8289	6.85889
AT3G23990.1	heat shock protein 60	13.17	1	2	8	8	577	61.2422	5.78271
AT2G26080.1	glycine decarboxylase P-protein 2	10.92	1	5	11	12	1044	113.703	6.65381
AT3G63410.1	S-adenosyl-L-methionine-dependent methyltransferases superfamily protein	13.91	1	3	3	5	338	37.9026	9.1001
AT3G02260.1	auxin transport protein (BIG)	2.67	1	12	12	13	5098	567.527	5.94775
AT5G45620.1	Proteasome component (PCI) domain protein	17.62	2	3	6	7	386	44.1401	5.31299
AT3G26520.1	tonoplast intrinsic protein 2	7.11	1	1	1	4	253	25.8324	5.05908
AT3G01780.1	ARM repeat superfamily protein	9.61	1	11	11	11	1176	130.825	5.96045
AT3G02200.1	Proteasome component (PCI) domain protein	20.05	4	7	7	8	364	41.1304	5.07178
AT1G24020.1	MLP-like protein 423	49.03	1	8	8	14	155	17.0438	5.19873
AT1G20630.1	catalase 1	18.09	1	2	8	12	492	56.7263	7.41553
AT3G49010.4	breast basic conserved 1	32.35	4	4	6	9	204	23.525	11.0044
AT3G55610.1	delta 1-pyrroline-5-carboxylate synthase 2	12.4	2	4	9	11	726	78.8224	6.81494
AT1G74960.2	fatty acid biosynthesis 1	15.34	1	6	6	6	541	57.5624	7.86963
AT3G61470.1	photosystem I light harvesting complex gene 2	33.07	1	4	4	6	257	27.7373	7.44482
AT2G45810.1	DEA(D/H)-box RNA helicase family protein	15.34	2	3	5	5	528	60.3828	7.59131
AT2G40290.1	Eukaryotic translation initiation factor 2 subunit 1	18.02	2	6	6	6	344	38.7228	5.16064
AT2G38270.1	CAX-interacting protein 2	17.06	1	4	4	4	293	32.1858	7.89893
AT2G46280.1	TGF-beta receptor interacting protein 1	25.61	2	5	8	9	328	36.3655	6.99072
AT5G54900.1	RNA-binding protein 45A	17.57	1	6	6	9	387	42.2972	6.55127
AT4G04020.1	fibrillin	31.45	1	6	7	7	318	34.9272	5.60498
ATCG00380.1	chloroplast ribosomal protein S4	31.84	1	6	6	8	201	23.2257	10.3306
AT2G22250.1	aspartate aminotransferase	16.36	2	6	6	6	428	46.01	6.58057
AT1G69740.1	Aldolase superfamily protein	17.67	2	6	6	11	430	46.6607	7.31299
AT5G51100.1	Fe superoxide dismutase 2	16.07	2	5	5	6	305	34.6424	4.95752
AT3G01540.1	DEAD box RNA helicase 1	9.06	7	4	5	6	618	67.5985	9.75928
AT1G76550.1	Phosphofructokinase family protein	8.27	1	2	5	5	617	67.5156	7.2251
AT1G78380.1	glutathione S-transferase TAU 19	26.03	4	6	7	7	219	25.6343	6.03662
AT1G31230.1	aspartate kinase-homoserine dehydrogenase i	11.09	1	5	9	10	911	99.3415	6.771
AT3G29360.1	UDP-glucose 6-dehydrogenase family protein	16.67	3	4	6	7	480	53.1391	5.99854
AT5G10840.1	Endomembrane protein 70 protein family	8.18	1	2	4	4	648	74.4183	7.95752
AT2G45960.2	plasma membrane intrinsic protein 1B	13.5	4	2	3	5	274	29.1132	8.85107
AT2G28900.1	outer plastid envelope protein 16-1	19.59	1	3	3	5	148	15.4721	9.12939
AT4G12800.1	photosystem I subunit l	17.35	1	4	4	9	219	23.0371	9.84717
ATCG00780.1	ribosomal protein L14	40.98	1	4	4	5	122	13.5733	9.29053
AT1G29250.1	Alba DNA/RNA-binding protein	20.77	2	2	4	8	130	14.5645	5.36377
AT5G62670.1	H(+)-ATPase 11	10.56	6	3	9	10	956	105.056	6.59521
AT1G73600.1	S-adenosyl-L-methionine-dependent methyltransferases superfamily protein	16.73	2	4	7	8	490	56.3319	5.50342
AT3G46000.1	actin depolymerizing factor 2	24.09	7	1	3	6	137	15.7347	5.42725
AT1G25490.1	ARM repeat superfamily protein	13.1	4	4	7	12	588	65.4519	5.07178
AT3G18130.1	receptor for activated C kinase 1C	30.67	1	2	11	13	326	35.8052	7.12256
AT3G61220.1	NAD(P)-binding Rossmann-fold superfamily protein	29.39	2	7	7	7	296	32.7829	5.46533
AT1G51980.2	Insulinase (Peptidase family M16) protein	14.41	3	6	6	7	451	48.5846	5.99854
AT4G31990.4	aspartate aminotransferase 5	22.32	3	8	8	8	448	49.2933	7.86963
AT5G61410.1	D-ribulose-5-phosphate-3-epimerase	12.46	1	2	2	3	281	29.9897	8.07471
AT5G51110.2	Transcriptional coactivator/pterin dehydratase	25.39	2	3	3	6	193	20.8946	7.38623
AT1G62180.2	5'adenylylphosphosulfate reductase 2	9.84	2	3	3	5	447	49.8956	7.38623
AT2G41530.1	S-formylglutathione hydrolase	18.66	1	5	5	7	284	31.6355	6.3667
AT2G16950.2	transportin 1	9.76	2	8	8	8	891	99.0455	4.94482
AT5G09590.1	mitochondrial HSO70 2	11.73	2	5	7	9	682	72.9457	5.78271
AT4G30530.1	Class I glutamine amidotransferase-like superfamily protein	27.2	2	6	6	7	250	28.3674	5.69385
AT3G05560.1	Ribosomal L22e protein family	48.39	1	2	5	8	124	14.0094	9.5542
AT3G18060.1	transducin family protein / WD-40 repeat family protein	14.29	1	7	7	7	609	65.9998	5.96045
AT4G39200.2	Ribosomal protein S25 family protein	28.97	4	1	3	6	107	11.9175	10.6821
AT3G19450.1	GroES-like zinc-binding alcohol dehydrogenase family protein	19.18	1	5	6	8	365	39.0728	5.5542
AT3G01310.2	Phosphoglycerate mutase-like family protein	6.19	4	6	6	7	1050	118.848	5.90967
AT1G70320.1	ubiquitin-protein ligase 2	1.56	1	1	6	6	3658	403.365	4.94482
AT2G33210.2	heat shock protein 60-2	11.38	2	1	7	7	580	61.4392	6.32861
AT2G15620.1	nitrite reductase 1	9.9	1	5	5	6	586	65.4636	6.27783
AT1G66200.1	glutamine synthase clone F11	11.24	4	2	3	5	356	39.1825	5.2749
AT3G63490.1	Ribosomal protein L1p/L10e family	23.7	2	7	8	9	346	37.6088	9.26123
AT1G48630.1	receptor for activated C kinase 1B	35.58	1	2	11	13	326	35.778	7.10791
AT3G15010.1	RNA-binding (RRM/RBD/RNP motifs) family protein	17.08	1	5	5	5	404	41.7536	8.41162
AT5G17170.1	rubredoxin family protein	18.08	2	4	4	4	271	28.4411	9.56885
AT2G41220.1	glutamate synthase 2	3.99	1	1	4	5	1629	177.64	7.00537
AT5G61790.1	calnexin 1	19.06	4	9	9	10	530	60.4484	4.90674
AT5G03520.1	RAB GTPase homolog 8C	27.78	6	1	6	9	216	24.0223	7.81104
AT2G17360.1	Ribosomal protein S4 (RPS4A) family protein	32.95	6	1	9	16	261	29.7842	10.1694
AT4G35450.3	ankyrin repeat-containing protein 2	17.25	4	5	5	6	342	36.9609	4.57666
AT2G24270.2	aldehyde dehydrogenase 11A3	12.3	2	5	5	5	496	53.0262	6.63916
AT1G01080.1	RNA-binding (RRM/RBD/RNP motifs) family protein	17.75	2	5	5	7	293	32.5555	8.89502
AT4G34670.1	Ribosomal protein S3Ae	30.53	1	2	7	10	262	29.7848	9.74463
AT4G19210.1	RNAse l inhibitor protein 2	17.19	1	9	9	13	605	68.3464	7.95752
AT5G13030.1	unknown protein; FUNCTIONS IN: molecular_function unknown; INVOLVED IN: biological_process unknown; LOCATED IN: chloroplast; EXPRESSED IN: 23 plant structures; EXPRESSED DURING: 13 growth stages; CONTAINS InterPro DOMAIN/s: Uncharacterised protein family UPF0061 (InterPro:IPR003846); Has 5046 Blast hits to 4997 proteins in 1211 species: Archae - 8; Bacteria - 2327; Metazoa - 120; Fungi - 134; Pla…	11.53	1	6	6	6	633	71.0525	6.69775
AT5G14040.1	phosphate transporter 3;1	18.93	2	7	7	8	375	40.0635	9.20264
AT4G10840.1	Tetratricopeptide repeat (TPR)-like superfamily protein	10.18	2	5	5	5	609	66.2386	5.47803
AT2G45770.1	signal recognition particle receptor protein, chloroplast (FTSY)	13.39	2	4	4	6	366	39.654	7.7085
AT3G08740.1	elongation factor P (EF-P) family protein	19.07	1	4	4	5	236	26.2113	8.39697
AT3G13930.1	Dihydrolipoamide acetyltransferase, long form protein	14.29	1	6	7	7	539	58.431	7.6499
AT2G33040.1	gamma subunit of Mt ATP synthase	21.54	1	6	6	8	325	35.4256	8.89502
AT1G67700.3	unknown protein; FUNCTIONS IN: molecular_function unknown; INVOLVED IN: biological_process unknown; EXPRESSED IN: 22 plant structures; EXPRESSED DURING: 13 growth stages.	24.45	3	4	4	6	229	25.8945	9.56885
AT2G27680.1	NAD(P)-linked oxidoreductase superfamily protein	29.43	1	11	11	15	384	43.1272	8.11865
AT1G20220.1	Alba DNA/RNA-binding protein	14.29	1	3	4	5	315	33.7426	9.92041
AT4G11420.1	eukaryotic translation initiation factor 3A	19.35	1	16	16	16	987	114.229	9.17334
AT4G15000.2	Ribosomal L27e protein family	29.01	4	4	4	8	131	15.0254	10.1548
AT5G47480.1	RGPR-related	8.15	1	9	10	10	1350	145.789	5.05908
AT5G25980.1	glucoside glucohydrolase 2	12.21	3	4	5	6	467	53.3885	6.88818
AT3G54890.4	photosystem I light harvesting complex gene 1	23.47	11	5	5	7	213	23.2469	7.43018
AT1G29150.1	non-ATPase subunit 9	25.54	1	8	8	9	419	46.7198	6.66846
AT1G32500.1	non-intrinsic ABC protein 6	17.05	1	7	7	7	475	52.792	5.97314
AT3G13060.2	evolutionarily conserved C-terminal region 5	23.34	2	9	9	12	634	69.4385	5.57959
AT4G01690.1	Flavin containing amine oxidoreductase family	25.7	2	9	9	12	537	57.6593	9.02686
AT1G71695.1	Peroxidase superfamily protein	15.92	1	4	4	4	358	39.5342	8.27979
AT4G17170.1	RAB GTPase homolog B1C	17.06	4	3	3	3	211	23.1496	7.41553
AT1G04810.1	26S proteasome regulatory complex, non-ATPase subcomplex, Rpn2/Psmd1 subunit	8.89	1	1	8	9	1001	108.798	5.35107
AT2G34430.1	light-harvesting chlorophyll-protein complex II subunit B1	30.08	1	2	5	11	266	28.1522	5.2749
AT2G10940.1	Bifunctional inhibitor/lipid-transfer protein/seed storage 2S albumin superfamily protein	11	1	3	3	6	291	29.6289	9.39307
AT5G52650.1	RNA binding Plectin/S10 domain-containing protein	33.52	1	3	6	7	179	19.5388	9.61279
AT1G63680.1	acid-amino acid ligases;ligases;ATP binding;ATP binding;ligases	9.84	1	7	7	9	772	85.5332	4.69092
AT4G20260.1	plasma-membrane associated cation-binding protein 1	35.11	4	7	7	7	225	24.5688	4.95752
AT2G42590.2	general regulatory factor 9	26.34	4	6	8	11	262	29.4446	4.90674
ATCG00720.1	photosynthetic electron transfer B	11.63	1	2	2	3	215	24.1366	8.76318
AT3G52180.1	dual specificity protein phosphatase (DsPTP1) family protein	5.28	1	2	2	3	379	42.5985	6.55127
AT1G33680.1	KH domain-containing protein	7.73	1	5	5	5	763	80.3897	4.81787
AT4G13430.1	isopropyl malate isomerase large subunit 1	16.7	1	9	9	9	509	54.9785	7.84033
AT1G52510.2	alpha/beta-Hydrolases superfamily protein	26.39	2	6	6	7	288	32.1205	7.92822
AT2G35370.1	glycine decarboxylase complex H	20.61	1	1	3	7	165	17.9359	5.33838
AT4G19710.2	aspartate kinase-homoserine dehydrogenase ii	16.59	2	9	13	14	916	100.187	7.48877
AT5G58420.1	Ribosomal protein S4 (RPS4A) family protein	32.82	3	1	9	16	262	29.7972	10.2134
AT3G20810.3	2-oxoglutarate (2OG) and Fe(II)-dependent oxygenase superfamily protein	20.85	3	6	6	6	398	44.6311	5.46533
AT1G31330.1	photosystem I subunit F	25.34	1	5	5	7	221	24.1578	9.53955
AT3G52140.3	tetratricopeptide repeat (TPR)-containing protein	2.36	4	2	2	2	1396	152.428	6.30322
AT1G23410.1	Ribosomal protein S27a / Ubiquitin family protein	25	17	5	5	11	156	17.6605	9.75928
AT3G10920.2	manganese superoxide dismutase 1	6.96	2	2	2	4	230	25.3291	8.48486
AT1G55860.2	ubiquitin-protein ligase 1	1.63	2	1	6	6	3681	404.747	5.09717
AT5G25754.1	RNA polymerase I-associated factor PAF67	14.01	2	7	7	7	514	60.1441	6.29053
AT1G22940.1	thiamin biosynthesis protein, putative	11.49	1	5	5	5	522	55.7777	6.55127
AT5G09900.1	26S proteasome regulatory subunit, putative (RPN5)	23.98	5	11	11	13	442	50.8048	7.40088
AT1G29880.1	glycyl-tRNA synthetase / glycine--tRNA ligase	10.7	1	8	8	8	729	81.892	7.00537
AT1G02130.1	RAS 5	22.66	6	2	5	7	203	22.6342	5.16064
AT5G22770.1	alpha-adaptin	10.18	2	9	9	9	1012	112.078	6.22705
AT1G19670.1	chlorophyllase 1	29.01	1	7	7	8	324	34.8326	5.74463
AT1G66580.1	senescence associated gene 24	13.57	2	1	3	8	221	24.9132	10.5649
AT4G00100.1	ribosomal protein S13A	32.45	2	5	5	5	151	17.0745	10.3892
AT1G09750.1	Eukaryotic aspartyl protease family protein	8.46	1	3	3	4	449	47.6306	7.51807
AT4G10790.1	UBX domain-containing protein	11.25	1	4	4	4	480	52.7703	4.94482
AT3G04260.1	plastid transcriptionally active 3	8.35	1	7	7	7	910	102.855	5.03369
AT1G19920.1	Pseudouridine synthase/archaeosine transglycosylase-like family protein	18.28	1	7	10	14	476	53.6043	6.60986
AT3G13300.2	Transducin/WD40 repeat-like superfamily protein	8.25	3	9	9	9	1309	141.946	6.06201
AT1G09630.1	RAB GTPase 11C	22.58	13	2	4	4	217	24.0933	6.59521
AT2G25080.1	glutathione peroxidase 1	25	3	4	5	6	236	25.9993	9.37842
AT5G64040.1	photosystem I reaction center subunit PSI-N, chloroplast, putative / PSI-N, putative (PSAN)	13.45	2	2	2	3	171	18.4172	8.92432
AT5G25100.1	Endomembrane protein 70 protein family	6.99	2	2	4	4	644	74.0712	8.36768
AT5G09510.1	Ribosomal protein S19 family protein	28.29	2	1	3	6	152	17.0613	10.3452
AT5G20720.1	chaperonin 20	41.5	1	7	7	8	253	26.7855	8.88037
AT2G26280.1	CTC-interacting domain 7	8.29	1	4	4	4	567	62.1086	6.39209
AT4G09010.1	ascorbate peroxidase 4	25.21	1	7	7	7	349	37.9105	8.45557
AT5G19510.1	Translation elongation factor EF1B/ribosomal protein S6 family protein	37.05	1	5	6	10	224	24.1859	4.56396
AT3G08590.1	Phosphoglycerate mutase, 2,3-bisphosphoglycerate-independent	18.39	1	5	8	9	560	60.726	5.84619
AT2G21170.2	triosephosphate isomerase	19.28	2	5	5	5	306	32.2867	7.48877
AT1G29470.1	S-adenosyl-L-methionine-dependent methyltransferases superfamily protein	2.86	3	2	2	3	770	87.1495	5.23682
AT1G14320.2	Ribosomal protein L16p/L10e family protein	17.18	3	1	3	8	163	18.7899	10.2573
AT3G55800.1	sedoheptulose-bisphosphatase	15.52	1	6	6	8	393	42.3876	6.56592
AT5G27770.1	Ribosomal L22e protein family	48.39	1	2	5	8	124	14.0384	9.5542
AT4G11380.1	Adaptin family protein	7.94	3	7	7	7	894	99.3087	5.04639
AT3G52200.1	Dihydrolipoamide acetyltransferase, long form protein	9.42	2	3	3	3	637	68.8198	5.5415
AT5G13280.1	aspartate kinase 1	7.38	1	2	4	4	569	62.2589	6.80029
AT1G53310.1	phosphoenolpyruvate carboxylase 1	9.51	2	1	8	9	967	110.217	6.06201
AT5G27640.1	translation initiation factor 3B1	7.72	3	5	5	6	712	81.824	5.24951
AT4G04910.1	AAA-type ATPase family protein	9.7	1	7	7	8	742	81.4359	6.1001
AT2G23350.1	poly(A) binding protein 4	9.82	3	5	6	6	662	71.6071	6.85889
AT1G20760.1	Calcium-binding EF hand family protein	5.2	1	5	5	6	1019	109.751	5.12256
AT5G51820.1	phosphoglucomutase	17.01	1	10	10	10	623	67.9465	5.74463
AT4G16143.1	importin alpha isoform 2	15.33	2	4	5	5	535	58.8703	5.09717
AT4G29840.1	Pyridoxal-5'-phosphate-dependent enzyme family protein	11.41	1	5	6	7	526	57.74	7.41553
AT3G48560.1	chlorsulfuron/imidazolinone resistant 1	9.4	1	7	7	7	670	72.5392	6.65381
AT3G25770.1	allene oxide cyclase 2	20.16	2	4	4	4	253	27.618	7.43018
ATCG00790.1	ribosomal protein L16	48.89	2	6	6	9	135	15.2843	11.6196
AT5G37510.1	NADH-ubiquinone dehydrogenase, mitochondrial, putative	9.53	2	6	6	6	745	81.1302	6.63916
AT1G74850.1	plastid transcriptionally active 2	4.99	1	4	4	4	862	96.2642	5.93506
AT1G17720.2	Protein phosphatase 2A, regulatory subunit PR55	7	2	2	3	3	500	56.1406	5.8208
AT2G47450.1	chloroplast signal recognition particle component (CAO)	11.26	1	4	4	6	373	41.2534	4.61475
AT5G50850.1	Transketolase family protein	15.98	1	5	5	5	363	39.1511	5.8335
AT5G66470.1	RNA binding;GTP binding	16.39	1	7	7	8	427	48.9002	7.06396
AT1G49970.1	CLP protease proteolytic subunit 1	14.73	1	5	5	8	387	42.6	8.63135
AT1G12250.2	Pentapeptide repeat-containing protein	12.14	2	2	2	3	206	21.7547	5.70654
AT1G52730.2	Transducin/WD40 repeat-like superfamily protein	14.58	1	1	4	4	343	37.7306	6.31592
AT4G29670.1	atypical CYS HIS rich thioredoxin 2	20.43	2	3	3	4	235	25.8272	8.77783
AT2G14120.1	dynamin related protein	10.64	3	3	9	9	780	86.5901	6.31592
AT3G56190.2	alpha-soluble NSF attachment protein 2	29.17	2	7	7	8	240	27.2325	5.32568
AT2G20890.1	photosystem II reaction center PSB29 protein	18.33	1	5	5	6	300	33.7745	9.12939
AT1G17650.1	glyoxylate reductase 2	7.54	1	2	2	2	358	37.7565	8.44092
AT3G14210.1	epithiospecifier modifier 1	10.46	1	4	4	6	392	44.0322	7.72314
AT5G16300.3	Vps51/Vps67 family (components of vesicular transport) protein	5.44	4	4	4	4	1029	114.793	5.77002
AT3G24430.1	ATP binding	11.47	1	5	5	5	532	57.7279	6.29053
AT1G35680.1	Ribosomal protein L21	13.18	1	4	4	5	220	24.0236	9.24658
AT2G19730.1	Ribosomal L28e protein family	40.56	1	4	6	11	143	15.8857	10.5796
AT3G05060.1	NOP56-like pre RNA processing ribonucleoprotein	4.88	2	2	2	2	533	58.9665	9.21729
AT2G27860.1	UDP-D-apiose/UDP-D-xylose synthase 1	12.34	1	1	4	4	389	43.6102	5.73193
AT4G02510.1	translocon at the outer envelope membrane of chloroplasts 159	3.39	1	4	4	4	1503	160.721	4.55127
AT3G60860.1	SEC7-like guanine nucleotide exchange family protein	3.79	1	5	5	5	1793	199.504	5.52881
AT2G43090.1	Aconitase/3-isopropylmalate dehydratase protein	19.92	2	3	4	6	251	26.7735	6.771
AT5G66570.1	PS II oxygen-evolving complex 1	28.92	1	4	10	14	332	35.1206	5.65576
AT2G36530.1	Enolase	19.37	3	9	9	10	444	47.6893	5.77002
AT3G04400.2	Ribosomal protein L14p/L23e family protein	37.6	2	5	5	5	125	13.3972	10.0522
AT3G48930.1	Nucleic acid-binding, OB-fold-like protein	35.63	2	4	7	9	160	17.9456	10.5649
AT4G39990.1	RAB GTPase homolog A4B	15.18	13	1	3	3	224	24.3913	6.0874
AT4G25740.2	RNA binding Plectin/S10 domain-containing protein	28.19	2	1	4	5	149	16.3573	9.48096
AT3G02090.1	Insulinase (Peptidase family M16) protein	15.25	2	6	6	8	531	59.1233	6.78564
AT4G22670.1	HSP70-interacting protein 1	12.02	1	5	5	6	441	46.5913	4.93213
AT4G17040.1	CLP protease R subunit 4	15.74	1	4	4	4	305	33.4194	9.30518
AT4G09320.1	Nucleoside diphosphate kinase family protein	23.08	1	4	4	4	169	18.8018	8.26514
AT4G34110.1	poly(A) binding protein 2	9.86	1	5	6	6	629	68.6292	8.20654
AT5G19940.2	Plastid-lipid associated protein PAP / fibrillin family protein	24.26	2	6	6	8	235	25.9848	9.33447
AT5G55070.1	Dihydrolipoamide succinyltransferase	7.11	1	1	3	4	464	50.1021	9.14404
AT4G35260.1	isocitrate dehydrogenase 1	15.8	5	4	4	6	367	39.6015	8.1333
AT4G39520.1	GTP-binding protein-related	8.13	1	2	2	2	369	41.1178	8.41162
AT3G20390.1	endoribonuclease L-PSP family protein	25.13	1	4	4	4	187	19.8034	8.39697
AT1G16080.1	unknown protein; LOCATED IN: apoplast, chloroplast stroma, chloroplast, chloroplast envelope; EXPRESSED IN: 23 plant structures; EXPRESSED DURING: 14 growth stages; Has 81 Blast hits to 81 proteins in 28 species: Archae - 0; Bacteria - 2; Metazoa - 0; Fungi - 0; Plants - 62; Viruses - 0; Other Eukaryotes - 17 (source: NCBI BLink).	12.14	1	3	3	3	313	34.1084	6.78564
AT4G23670.1	Polyketide cyclase/dehydrase and lipid transport superfamily protein	45.7	7	7	8	15	151	17.5065	6.3667
AT3G02780.1	isopentenyl pyrophosphate:dimethylallyl pyrophosphate isomerase 2	25.35	1	4	6	7	284	32.5867	6.55127
AT3G11930.1	Adenine nucleotide alpha hydrolases-like superfamily protein	22.11	4	3	3	4	199	21.4438	5.78271
AT5G04280.1	RNA-binding (RRM/RBD/RNP motifs) family protein with retrovirus zinc finger-like domain	24.52	1	8	8	8	310	33.4659	8.99756
AT2G21580.2	Ribosomal protein S25 family protein	28.97	2	1	3	5	107	11.9335	10.6821
AT2G44350.1	Citrate synthase family protein	15.64	3	6	6	6	473	52.621	6.88818
AT4G01050.1	thylakoid rhodanese-like	14.81	1	8	8	8	466	49.357	5.30029
AT1G30580.1	GTP binding	19.29	1	7	7	7	394	44.4432	6.81494
AT2G27600.1	AAA-type ATPase family protein	15.17	1	5	5	5	435	48.5627	6.96143
AT3G18000.1	S-adenosyl-L-methionine-dependent methyltransferases superfamily protein	11.41	1	1	5	6	491	56.0668	5.56689
AT4G39080.1	vacuolar proton ATPase A3	4.51	2	3	3	3	821	92.7735	5.93506
AT4G11150.1	vacuolar ATP synthase subunit E1	23.91	2	4	6	7	230	26.0437	6.40479
AT1G03600.1	photosystem II family protein	13.22	1	2	2	2	174	18.8231	9.87646
AT4G13850.3	glycine-rich RNA-binding protein 2	28.47	4	3	3	3	144	14.6821	7.34229
AT2G40060.1	Clathrin light chain protein	18.22	1	6	6	7	258	28.8194	4.98291
AT3G47470.1	light-harvesting chlorophyll-protein complex I subunit A4	13.55	1	2	2	4	251	27.7161	6.69775
AT1G32070.1	nuclear shuttle interacting	16.34	3	2	2	2	257	28.5444	5.07178
AT2G37550.1	ARF-GAP domain 7	12.72	1	3	6	6	456	49.2213	6.32861
AT1G43890.1	RAB GTPASE HOMOLOG B18	16.51	2	1	3	5	212	23.5158	5.80811
AT3G05530.1	regulatory particle triple-A ATPase 5A	24.76	4	8	9	10	424	47.4503	5.03369
AT3G53580.1	diaminopimelate epimerase family protein	9.39	1	3	3	3	362	38.9593	5.68115
AT1G49760.1	poly(A) binding protein 8	7.3	1	4	5	5	671	72.7332	7.53271
AT5G19220.1	ADP glucose pyrophosphorylase large subunit 1	13.41	1	7	7	8	522	57.6377	7.91357
AT1G24360.1	NAD(P)-binding Rossmann-fold superfamily protein	9.72	1	3	3	4	319	33.5269	9.40771
AT1G48090.1	calcium-dependent lipid-binding family protein	1.86	1	6	6	6	4146	461.72	6.45557
AT5G14060.1	Aspartate kinase family protein	12.13	1	4	6	6	544	59.567	6.72705
AT4G20130.1	plastid transcriptionally active 14	12.01	1	7	7	7	483	55.5749	5.60498
AT1G32220.1	NAD(P)-binding Rossmann-fold superfamily protein	24.66	1	5	5	5	296	31.9585	5.77002
AT1G53840.1	pectin methylesterase 1	3.92	1	2	2	3	586	64.1089	8.32373
ATCG00770.1	ribosomal protein S8	24.63	1	3	3	5	134	15.4696	10.9312
AT2G30950.1	FtsH extracellular protease family	14.39	2	9	9	9	695	74.1114	6.354
AT1G54220.1	Dihydrolipoamide acetyltransferase, long form protein	12.8	1	4	5	5	539	58.4309	7.84033
AT3G01340.1	Transducin/WD40 repeat-like superfamily protein	24.17	1	5	6	6	302	32.6101	6.04932
AT4G34740.1	GLN phosphoribosyl pyrophosphate amidotransferase 2	21.03	3	10	10	12	561	60.992	6.75635
AT1G67430.1	Ribosomal protein L22p/L17e family protein	28.57	5	1	6	6	175	19.8415	10.1108
AT3G12800.1	short-chain dehydrogenase-reductase B	18.79	2	6	6	6	298	31.7766	9.14404
AT4G00620.1	Amino acid dehydrogenase family protein	3.33	1	1	1	2	360	38.7172	8.27979
AT5G08650.1	Small GTP-binding protein	9.84	1	7	7	7	681	75.3892	6.68311
AT1G62380.1	ACC oxidase 2	13.44	2	3	4	5	320	36.16	5.12256
AT1G79530.1	glyceraldehyde-3-phosphate dehydrogenase of plastid 1	8.29	1	2	4	5	422	44.8029	8.63135
AT4G18800.1	RAB GTPase homolog A1D	15.42	14	1	3	4	214	23.8549	5.35107
AT5G16440.1	isopentenyl diphosphate isomerase 1	24.05	1	5	7	9	291	33.1929	6.02393
AT1G09780.1	Phosphoglycerate mutase, 2,3-bisphosphoglycerate-independent	16.88	1	5	8	9	557	60.5417	5.52881
AT1G11840.2	glyoxalase I homolog	13.07	3	4	4	4	283	31.9083	5.2749
AT1G61520.2	photosystem I light harvesting complex gene 3	29.36	2	6	6	11	218	23.731	5.89697
AT4G24800.1	MA3 domain-containing protein	13.68	1	7	7	8	702	77.3873	5.13525
ATCG00650.1	ribosomal protein S18	25.74	1	3	3	5	101	12.0528	12.1616
AT4G38630.1	regulatory particle non-ATPase 10	14.77	1	4	4	4	386	40.7322	4.60205
AT4G14210.1	phytoene desaturase 3	6.36	2	3	3	3	566	62.9234	6.48096
AT1G18540.1	Ribosomal protein L6 family protein	36.05	1	3	8	9	233	26.1365	10.0962
AT2G24820.1	translocon at the inner envelope membrane of chloroplasts 55-II	5.75	1	3	3	4	539	60.5691	8.68994
AT5G42970.1	Proteasome component (PCI) domain protein	15.37	1	5	5	5	397	44.9292	4.98291
AT2G27720.1	60S acidic ribosomal protein family	64.35	3	2	4	6	115	11.4449	4.61475
AT3G07630.1	arogenate dehydratase 2	14.17	3	4	5	5	381	42.0889	7.78174
AT1G49300.1	RAB GTPase homolog G3E	14.56	6	1	3	5	206	22.9652	5.07178
AT3G04840.1	Ribosomal protein S3Ae	24.43	1	1	6	8	262	29.8318	9.75928
AT1G27400.1	Ribosomal protein L22p/L17e family protein	30.68	1	1	6	6	176	19.8845	10.1108
AT4G35000.1	ascorbate peroxidase 3	22.65	5	6	6	6	287	31.5522	6.94678
AT1G32550.1	2Fe-2S ferredoxin-like superfamily protein	17.68	2	3	3	5	181	20.364	5.8208
AT3G50820.1	photosystem II subunit O-2	16.01	1	1	7	9	331	34.9977	6.16357
AT1G09430.1	ATP-citrate lyase A-3	12.5	2	3	6	6	424	46.9159	5.26221
AT3G54090.1	fructokinase-like 1	11.89	1	5	5	6	471	53.747	6.11279
AT1G12410.1	CLP protease proteolytic subunit 2	13.26	1	4	4	6	279	31.189	9.14404
AT3G01390.1	vacuolar membrane ATPase 10	39.09	1	4	4	5	110	12.3894	5.99854
AT1G08830.1	copper/zinc superoxide dismutase 1	25	3	3	3	6	152	15.0883	5.60498
AT2G46290.1	Transducin/WD40 repeat-like superfamily protein	18.59	1	1	4	5	355	38.9716	6.91748
AT5G11880.1	Pyridoxal-dependent decarboxylase family protein	13.29	1	3	6	7	489	54.1299	6.66846
AT3G04610.1	RNA-binding KH domain-containing protein	11.27	1	5	5	5	577	63.3646	4.67822
AT4G02520.1	glutathione S-transferase PHI 2	22.64	2	3	5	6	212	24.1136	6.354
AT4G15110.1	cytochrome P450, family 97, subfamily B, polypeptide 3	8.1	1	5	5	6	580	65.1336	6.85889
AT5G12470.1	Protein of unknown function (DUF3411)	15.28	1	4	5	6	386	41.2971	7.43018
AT4G36250.1	aldehyde dehydrogenase 3F1	16.32	1	6	6	7	484	53.5811	8.07471
AT5G62790.1	1-deoxy-D-xylulose 5-phosphate reductoisomerase	4.82	2	2	2	3	477	51.9312	7.04932
AT5G15650.1	reversibly glycosylated polypeptide 2	12.78	3	3	5	8	360	40.8635	6.12549
AT3G47370.2	Ribosomal protein S10p/S20e family protein	31.97	4	2	4	5	122	13.6845	9.71533
AT1G32990.1	plastid ribosomal protein l11	23.87	1	5	5	6	222	23.1336	9.65674
AT5G60600.1	4-hydroxy-3-methylbut-2-enyl diphosphate synthase	9.04	3	7	7	8	741	82.2044	6.43018
AT1G22530.1	PATELLIN 2	9.08	1	3	6	6	683	75.9616	4.91943
AT3G11630.1	Thioredoxin superfamily protein	23.68	1	3	5	5	266	29.074	7.44482
AT1G50480.1	10-formyltetrahydrofolate synthetase	12.93	2	9	9	11	634	67.7587	6.7124
AT3G16640.1	translationally controlled tumor protein	11.31	1	2	2	4	168	18.8985	4.64014
AT1G79340.1	metacaspase 4	7.89	2	3	3	3	418	45.4553	4.81787
ATCG00350.1	Photosystem I, PsaA/PsaB protein	10.27	1	9	9	9	750	83.1776	7.10791
AT3G19760.1	eukaryotic initiation factor 4A-III	9.07	1	2	4	6	408	45.8154	6.22705
AT5G17020.2	exportin 1A	9.62	3	9	9	9	1060	121.389	5.52881
AT5G66420.1	CONTAINS InterPro DOMAIN/s: Uncharacterised conserved protein UCP033271 (InterPro:IPR008322), TIM-barrel signal transduction protein, predicted (InterPro:IPR009215); Has 30201 Blast hits to 17322 proteins in 780 species: Archae - 12; Bacteria - 1396; Metazoa - 17338; Fungi - 3422; Plants - 5037; Viruses - 0; Other Eukaryotes - 2996 (source: NCBI BLink).	7.94	2	5	5	6	655	69.9889	6.06201
AT1G63660.1	GMP synthase (glutamine-hydrolyzing), putative / glutamine amidotransferase, putative	13.11	2	6	6	6	534	59.2777	6.53662
AT2G14880.1	SWIB/MDM2 domain superfamily protein	17.02	2	2	2	2	141	15.8925	9.86182
AT5G35360.2	acetyl Co-enzyme a carboxylase biotin carboxylase subunit	14.03	3	6	6	6	499	54.1296	8.03076
AT3G46740.1	translocon at the outer envelope membrane of chloroplasts 75-III	4.65	1	3	3	3	818	89.1333	8.79248
AT1G15470.1	Transducin/WD40 repeat-like superfamily protein	12.61	1	2	3	3	333	36.3218	6.12549
AT5G23740.1	ribosomal protein S11-beta	35.22	1	3	6	7	159	17.7376	10.6089
AT4G19006.1	Proteasome component (PCI) domain protein	9.59	1	1	4	5	386	43.993	5.23682
AT3G26070.1	Plastid-lipid associated protein PAP / fibrillin family protein	21.9	2	5	5	5	242	27.1465	9.70068
AT1G06400.1	Ras-related small GTP-binding family protein	28.24	17	3	5	6	216	23.9122	6.93213
AT3G62030.3	rotamase CYP 4	18.53	3	5	5	7	259	28.0611	8.74854
AT1G16300.1	glyceraldehyde-3-phosphate dehydrogenase of plastid 2	5.95	1	1	3	4	420	44.8179	8.6167
AT3G57290.1	eukaryotic translation initiation factor 3E	17.46	1	7	7	7	441	51.7174	5.85889
AT4G37910.1	mitochondrial heat shock protein 70-1	12.46	1	6	8	9	682	73.0296	5.61768
AT4G30720.1	FAD/NAD(P)-binding oxidoreductase family protein	4.95	1	3	3	3	707	77.0424	8.49951
AT3G14067.1	Subtilase family protein	4.63	1	3	3	3	777	81.7662	6.771
AT5G20920.2	eukaryotic translation initiation factor 2 beta subunit	26.59	3	6	6	6	267	30.5156	7.1958
AT1G10760.1	Pyruvate phosphate dikinase, PEP/pyruvate binding domain	5.86	2	7	7	7	1399	156.485	5.92236
AT1G56050.1	GTP-binding protein-related	9.98	1	3	3	3	421	45.5998	5.97314
AT1G12000.1	Phosphofructokinase family protein	9.72	1	3	5	5	566	61.4204	6.1001
AT1G64190.1	6-phosphogluconate dehydrogenase family protein	8.01	2	3	4	6	487	53.3441	5.45264
AT5G01530.1	light harvesting complex photosystem II	10	1	2	3	4	290	31.12	6.13818
AT3G42050.1	vacuolar ATP synthase subunit H family protein	4.54	1	2	2	2	441	50.2525	7.03467
AT4G26910.3	Dihydrolipoamide succinyltransferase	12.6	3	2	4	5	365	39.6778	7.53271
AT5G51070.1	Clp ATPase	2.01	1	1	2	3	945	103.171	6.22705
AT2G42690.1	alpha/beta-Hydrolases superfamily protein	8.74	1	3	3	3	412	46.0281	5.24951
AT3G03950.2	evolutionarily conserved C-terminal region 1	19.34	3	7	7	7	424	47.7822	7.1958
AT1G65260.1	plastid transcriptionally active 4	14.24	1	4	4	4	330	36.3697	9.11475
AT1G69410.1	eukaryotic elongation factor 5A-3	27.22	2	1	3	3	158	17.1965	5.93506
AT4G24550.1	Clathrin adaptor complexes medium subunit family protein	9.21	3	3	3	3	380	42.853	5.69385
AT1G07770.1	ribosomal protein S15A	43.08	2	2	7	10	130	14.7949	9.89111
AT3G61870.2	unknown protein; FUNCTIONS IN: molecular_function unknown; INVOLVED IN: biological_process unknown; LOCATED IN: chloroplast, chloroplast inner membrane; EXPRESSED IN: 23 plant structures; EXPRESSED DURING: 14 growth stages; Has 35333 Blast hits to 34131 proteins in 2444 species: Archae - 798; Bacteria - 22429; Metazoa - 974; Fungi - 991; Plants - 531; Viruses - 0; Other Eukaryotes - 9610 (source:…	16.14	2	2	2	3	254	27.7868	9.36377
AT3G48750.1	cell division control 2	15.31	34	5	5	5	294	34.0086	6.91748
AT4G34200.1	D-3-phosphoglycerate dehydrogenase	11.11	3	6	7	7	603	63.2856	6.58057
AT5G35790.1	glucose-6-phosphate dehydrogenase 1	11.63	3	6	7	7	576	65.3865	7.73779
AT3G10670.1	non-intrinsic ABC protein 7	8.88	1	3	3	3	338	36.9085	7.13721
AT2G38550.1	Transmembrane proteins 14C	5.97	1	2	2	2	335	36.6781	7.53271
AT1G17470.1	developmentally regulated G-protein 1	6.02	2	2	2	2	399	44.6113	8.66064
AT1G44446.1	Pheophorbide a oxygenase family protein with Rieske [2Fe-2S] domain	7.46	3	4	4	4	536	60.2922	7.86963
AT4G39960.1	Molecular chaperone Hsp40/DnaJ family protein	9.17	2	4	4	4	447	48.0012	9.05615
AT5G20630.1	germin 3	19.91	1	2	2	2	211	21.8223	6.75635
AT5G26710.1	Glutamyl/glutaminyl-tRNA synthetase, class Ic	16.83	1	11	11	12	719	81.0134	7.03467
AT3G02760.1	Class II aaRS and biotin synthetases superfamily protein	8.15	1	7	7	7	883	97.4757	6.41748
AT3G22960.1	Pyruvate kinase family protein	8.72	1	5	5	5	596	65.09	5.92236
AT2G34640.1	plastid transcriptionally active 12	12.52	1	5	5	5	527	60.8574	5.05908
AT5G46800.1	Mitochondrial substrate carrier family protein	16.67	1	5	5	5	300	31.003	9.5249
AT1G59900.1	pyruvate dehydrogenase complex E1 alpha subunit	13.88	1	4	5	5	389	43.0316	7.48877
AT3G12080.1	GTP-binding family protein	4.98	2	3	3	3	663	73.0805	6.52197
AT1G45000.1	AAA-type ATPase family protein	22.81	5	8	9	9	399	44.7274	8.19189
AT1G18070.1	Translation elongation factor EF1A/initiation factor IF2gamma family protein	9.77	2	5	5	6	532	59.2053	5.30029
AT2G46520.1	cellular apoptosis susceptibility protein, putative / importin-alpha re-exporter, putative	6.17	1	6	6	7	972	108.588	5.59229
AT1G79600.1	Protein kinase superfamily protein	3.23	1	2	2	2	711	78.9728	6.75635
AT4G23850.1	AMP-dependent synthetase and ligase family protein	9.01	1	6	6	6	666	74.4599	5.87158
AT5G26830.1	Threonyl-tRNA synthetase	10.01	1	7	7	9	709	80.885	6.97607
AT1G48030.1	mitochondrial lipoamide dehydrogenase 1	8.48	2	4	4	4	507	53.9541	7.40088
AT1G34000.1	one-helix protein 2	27.91	1	3	3	4	172	18.6535	9.34912
AT1G58270.1	TRAF-like family protein	6.82	1	2	2	2	396	45.0073	5.8208
AT3G55280.3	ribosomal protein L23AB	34.46	3	5	5	10	148	16.7335	10.1694
AT5G19550.1	aspartate aminotransferase 2	6.42	1	2	2	2	405	44.2386	7.28369
AT2G41430.3	dehydration-induced protein (ERD15)	13.33	2	1	1	1	120	13.6211	3.97998
AT1G22710.1	sucrose-proton symporter 2	3.13	1	1	1	1	512	54.5116	9.02686
AT4G32180.2	pantothenate kinase 2	4.98	2	3	3	3	783	86.9233	5.89697
AT2G05220.1	Ribosomal S17 family protein	30	4	5	5	9	140	15.9415	10.0376
AT3G57890.1	Tubulin binding cofactor C domain-containing protein	14.49	2	6	6	7	573	62.7398	5.5542
AT1G20450.2	Dehydrin family protein	15.06	2	2	2	3	259	29.4249	5.46533
AT1G21750.2	PDI-like 1-1	7.6	2	1	3	3	487	54.1254	5.08447
AT5G03290.1	isocitrate dehydrogenase V	15.51	1	2	5	6	374	40.5988	6.78564
AT5G25610.1	BURP domain-containing protein	6.63	1	3	3	3	392	42.2326	9.36377
AT3G61440.1	cysteine synthase C1	13.86	3	5	5	6	368	39.9016	8.54346
ATCG00830.1	ribosomal protein L2	6.2	1	1	1	1	274	29.8461	10.8433
AT2G30970.1	aspartate aminotransferase 1	13.95	1	5	5	5	430	47.727	8.19189
AT1G72370.2	40s ribosomal protein SA	19.05	4	4	4	4	294	31.9606	5.14795
AT3G10350.1	P-loop containing nucleoside triphosphate hydrolases superfamily protein	12.41	3	4	4	5	411	44.7253	7.78174
AT5G65720.1	nitrogen fixation S (NIFS)-like 1	15.89	2	5	5	5	453	50.2635	6.99072
AT3G53110.1	P-loop containing nucleoside triphosphate hydrolases superfamily protein	18.95	1	7	7	8	496	55.3492	5.2876
AT1G71220.1	UDP-glucose:glycoprotein glucosyltransferases;transferases, transferring hexosyl groups;transferases, transferring glycosyl groups	3.16	2	5	5	5	1613	181.69	5.8335
AT4G26300.1	Arginyl-tRNA synthetase, class Ic	9.81	1	4	6	6	642	72.3412	7.1665
AT5G14250.2	Proteasome component (PCI) domain protein	9.83	2	3	3	3	356	39.3007	7.6499
AT3G15190.1	chloroplast 30S ribosomal protein S20, putative	11.88	1	2	2	2	202	21.8126	10.1255
AT3G46970.1	alpha-glucan phosphorylase 2	6.78	1	4	5	5	841	95.0995	6.11279
AT3G48110.1	glycine-tRNA ligases	4.03	1	4	4	4	1067	119.698	5.97314
AT5G11200.1	DEAD/DEAH box RNA helicase family protein	14.52	4	5	5	5	427	48.3065	5.64307
AT3G15360.1	thioredoxin M-type 4	21.24	1	4	4	4	193	21.1591	9.56885
AT4G30920.1	Cytosol aminopeptidase family protein	6.86	2	1	4	4	583	61.2682	7.07861
AT3G09200.1	Ribosomal protein L10 family protein	23.44	4	6	6	7	320	34.1118	5.07178
AT3G15730.1	phospholipase D alpha 1	10.74	2	6	6	6	810	91.7901	5.87158
AT2G20760.1	Clathrin light chain protein	17.75	2	4	4	4	338	37.2023	6.23975
AT2G44610.1	Ras-related small GTP-binding family protein	15.38	5	2	3	4	208	23.1159	7.89893
AT3G10380.1	subunit of exocyst complex 8	2.37	1	2	2	2	1053	116.533	5.92236
AT1G51110.1	Plastid-lipid associated protein PAP / fibrillin family protein	10.51	1	5	5	5	409	45.7365	7.94287
AT3G13580.3	Ribosomal protein L30/L7 family protein	24.59	1	1	6	9	244	28.4155	9.94971
AT3G10090.1	Nucleic acid-binding, OB-fold-like protein	28.13	2	2	2	2	64	7.36597	10.8286
AT2G43030.1	Ribosomal protein L3 family protein	17.71	1	5	5	5	271	29.3449	10.4331
AT4G02570.1	cullin 1	4.88	1	3	3	3	738	86.2471	7.13721
AT4G13670.1	plastid transcriptionally active 5	9.3	1	4	4	4	387	43.992	4.88135
AT3G22110.1	20S proteasome alpha subunit C1	6.4	1	1	1	1	250	27.4579	7.10791
AT3G15000.1	cobalt ion binding	3.29	1	1	1	2	395	42.8429	9.33447
AT4G22240.1	Plastid-lipid associated protein PAP / fibrillin family protein	14.84	1	3	4	4	310	33.6348	5.8335
AT5G06290.1	2-cysteine peroxiredoxin B	19.78	1	3	5	5	273	29.7612	5.74463
AT3G08940.2	light harvesting complex photosystem II	13.59	2	3	4	4	287	31.174	6.23975
AT3G02020.1	aspartate kinase 3	5.72	1	1	3	3	559	61.1768	7.89893
AT3G44890.1	ribosomal protein L9	12.18	1	2	2	2	197	22.12	9.67139
AT4G10450.1	Ribosomal protein L6 family	14.43	1	1	4	6	194	21.9599	9.49561
AT4G01310.1	Ribosomal L5P family protein	19.47	1	5	5	6	262	28.3261	9.99365
AT5G26570.2	catalytics;carbohydrate kinases;phosphoglucan, water dikinases	6.47	2	5	5	6	865	96.2561	6.85889
AT3G27530.1	golgin candidate 6	5.91	1	5	5	5	914	101.77	4.94482
AT5G10240.2	asparagine synthetase 3	13.17	5	3	7	9	577	64.9916	6.80029
AT2G33800.1	Ribosomal protein S5 family protein	15.84	1	5	5	5	303	32.6248	8.96826
AT3G13870.2	Root hair defective 3 GTP-binding protein (RHD3)	7.32	2	4	4	4	738	82.2018	5.5415
AT4G10320.1	tRNA synthetase class I (I, L, M and V) family protein	5.63	2	6	6	7	1190	135.399	6.30322
AT5G27970.1	ARM repeat superfamily protein	1.72	2	2	2	2	1630	180.37	6.0874
AT5G64460.2	Phosphoglycerate mutase family protein	17.73	3	4	4	5	282	31.5788	6.34131
AT4G02580.1	NADH-ubiquinone oxidoreductase 24 kDa subunit, putative	12.16	1	3	3	4	255	28.3704	7.91357
AT1G15710.1	prephenate dehydrogenase family protein	6.7	1	2	2	2	358	40.6075	7.78174
AT4G14030.1	selenium-binding protein 1	3.67	1	1	2	2	490	54.0229	5.66846
AT3G06650.1	ATP-citrate lyase B-1	6.09	2	3	3	4	608	65.772	7.81104
AT3G52560.1	ubiquitin E2 variant 1D-4	8.9	3	1	1	1	146	16.5222	6.68311
AT5G49030.1	tRNA synthetase class I (I, L, M and V) family protein	6.86	3	6	6	6	1093	122.93	7.12256
AT5G60980.1	Nuclear transport factor 2 (NTF2) family protein with RNA binding (RRM-RBD-RNP motifs) domain	10.68	2	3	3	3	459	49.3855	5.96045
AT1G75950.1	S phase kinase-associated protein 1	22.5	2	3	3	3	160	17.8458	4.53857
AT5G18380.3	Ribosomal protein S5 domain 2-like superfamily protein	35.97	4	1	7	9	139	16.0436	9.86182
AT5G01410.1	Aldolase-type TIM barrel family protein	18.45	1	3	5	8	309	33.195	6.11279
AT2G09990.1	Ribosomal protein S5 domain 2-like superfamily protein	34.25	1	1	7	9	146	16.621	10.1987
AT4G21150.2	ribophorin II (RPN2) family protein	5.9	2	4	4	5	678	73.221	7.09326
AT3G26420.1	RNA-binding (RRM/RBD/RNP motifs) family protein with retrovirus zinc finger-like domain	21.63	1	4	4	5	245	26.9066	8.77783
AT1G30630.1	Coatomer epsilon subunit	7.53	1	2	2	2	292	32.5814	5.56689
AT5G13520.1	peptidase M1 family protein	1.95	1	1	1	1	616	69.2222	5.23682
AT5G09650.1	pyrophosphorylase 6	15	1	4	4	4	300	33.3591	6.01123
AT4G31300.1	N-terminal nucleophile aminohydrolases (Ntn hydrolases) superfamily protein	14.16	2	3	3	3	233	25.1356	5.5542
AT1G27450.2	adenine phosphoribosyl transferase 1	23.5	4	2	3	3	183	19.7267	5.46533
ATCG01110.1	NAD(P)H dehydrogenase subunit H	12.47	1	4	4	6	393	45.4733	5.5415
AT4G37800.1	xyloglucan endotransglucosylase/hydrolase 7	8.87	1	2	2	2	293	33.6594	7.40088
AT1G02780.1	Ribosomal protein L19e family protein	21.96	3	5	5	7	214	24.5907	11.356
AT5G47770.1	farnesyl diphosphate synthase 1	15.36	1	3	6	7	384	44.2325	7.00537
AT2G47250.1	RNA helicase family protein	6.31	2	2	4	5	729	82.6012	7.31299
AT1G74070.1	Cyclophilin-like peptidyl-prolyl cis-trans isomerase family protein	5.36	1	1	1	1	317	34.3533	9.46631
AT2G34560.1	P-loop containing nucleoside triphosphate hydrolases superfamily protein	13.02	2	5	5	5	384	42.8461	5.80811
AT1G55500.1	evolutionarily conserved C-terminal region 4	8.56	7	2	5	7	549	60.615	6.81494
AT1G16720.1	high chlorophyll fluorescence phenotype 173	11.04	1	6	6	7	598	65.6679	9.02686
AT4G34620.1	small subunit ribosomal protein 16	18.58	1	2	2	2	113	12.6908	9.80322
AT2G22125.1	binding	3.4	1	6	6	6	2150	230.562	5.32568
AT1G76010.1	Alba DNA/RNA-binding protein	27.71	1	5	6	9	350	37.3603	9.77393
AT4G39460.1	S-adenosylmethionine carrier 1	4.31	1	1	1	2	325	34.8396	9.65674
AT1G56340.2	calreticulin 1a	12.03	3	4	4	4	424	49.1115	5.79541
AT5G12370.3	exocyst complex component sec10	5.61	2	4	4	4	820	88.9814	5.32568
AT2G47510.1	fumarase 1	9.96	4	4	4	4	492	52.9661	7.88428
AT4G34660.3	SH3 domain-containing protein	4.73	3	1	1	2	317	35.3972	8.79248
AT3G63540.1	Mog1/PsbP/DUF1795-like photosystem II reaction center PsbP family protein	16.08	1	1	1	1	143	16.2693	5.87158
AT1G76180.1	Dehydrin family protein	11.35	1	1	2	2	185	20.7738	5.47803
AT5G54500.1	flavodoxin-like quinone reductase 1	31.37	3	4	4	4	204	21.7819	6.37939
AT5G64300.1	GTP cyclohydrolase II	8.1	1	4	4	4	543	59.0193	5.87158
AT4G20020.2	unknown protein; BEST Arabidopsis thaliana protein match is: unknown protein (TAIR:AT5G44780.1); Has 35333 Blast hits to 34131 proteins in 2444 species: Archae - 798; Bacteria - 22429; Metazoa - 974; Fungi - 991; Plants - 531; Viruses - 0; Other Eukaryotes - 9610 (source: NCBI BLink).	3.2	2	1	1	1	406	43.6307	7.81104
AT1G24180.1	Thiamin diphosphate-binding fold (THDP-binding) superfamily protein	5.85	1	1	2	3	393	43.3308	7.91357
AT5G49720.1	glycosyl hydrolase 9A1	4.51	1	2	2	2	621	69.1475	8.85107
AT3G23820.1	UDP-D-glucuronate 4-epimerase 6	2.61	1	1	1	1	460	50.5384	9.64209
AT1G69200.1	fructokinase-like 2	7.95	1	4	4	5	616	69.2146	5.23682
AT1G08200.1	UDP-D-apiose/UDP-D-xylose synthase 2	9.51	1	1	4	4	389	43.7622	5.87158
AT5G05010.1	clathrin adaptor complexes medium subunit family protein	7.02	1	3	3	4	527	57.6824	5.84619
AT3G15610.1	Transducin/WD40 repeat-like superfamily protein	11.73	1	1	4	4	341	37.3325	6.46826
AT3G14990.2	Class I glutamine amidotransferase-like superfamily protein	6.5	2	2	2	2	369	39.4537	5.40186
AT1G22430.1	GroES-like zinc-binding dehydrogenase family protein	12.37	1	4	4	4	388	42.5018	6.53662
AT5G08570.1	Pyruvate kinase family protein	8.43	3	5	5	5	510	54.9414	6.29053
AT5G47110.1	Chlorophyll A-B binding family protein	13.57	1	1	2	2	258	28.5834	5.07178
AT3G05000.1	Transport protein particle (TRAPP) component	18.5	1	2	2	2	173	19.5597	7.73779
AT5G51720.1	2 iron, 2 sulfur cluster binding	22.22	1	2	2	2	108	11.619	9.21729
ATCG01060.1	iron-sulfur cluster binding;electron carriers;4 iron, 4 sulfur cluster binding	19.75	1	2	2	5	81	9.03219	7.07861
AT1G10840.1	translation initiation factor 3 subunit H1	18.1	2	6	6	7	337	38.348	4.91943
AT5G08160.1	serine/threonine protein kinase 3	4.9	1	1	1	1	347	38.6119	7.1665
AT3G02080.1	Ribosomal protein S19e family protein	25.87	1	2	4	7	143	15.8184	10.0815
AT5G28060.1	Ribosomal protein S24e family protein	19.55	2	2	2	2	133	15.4095	10.521
AT1G14810.1	semialdehyde dehydrogenase family protein	16.53	1	4	4	4	375	40.7198	7.00537
AT3G10370.1	FAD-dependent oxidoreductase family protein	1.91	1	1	1	1	629	68.408	8.00146
AT3G54210.1	Ribosomal protein L17 family protein	20.38	1	4	4	4	211	23.4666	11.3853
AT3G02230.1	reversibly glycosylated polypeptide 1	8.4	3	1	3	6	357	40.6025	5.92236
AT1G13270.1	methionine aminopeptidase 1B	9.76	2	3	3	3	369	40.3984	7.44482
AT5G47700.1	60S acidic ribosomal protein family	35.4	1	1	1	2	113	11.2396	4.36084
AT3G46040.1	ribosomal protein S15A D	41.54	2	1	6	8	130	14.7649	9.93506
AT5G65460.1	kinesin like protein for actin based chloroplast movement 2	2.29	1	2	2	2	1264	140.31	6.23975
AT1G03140.1	splicing factor Prp18 family protein	3.1	1	1	1	1	420	47.8514	8.99756
AT2G05990.1	NAD(P)-binding Rossmann-fold superfamily protein	8.46	1	3	3	7	390	41.1881	8.99756
AT1G26550.1	FKBP-like peptidyl-prolyl cis-trans isomerase family protein	7.75	1	1	1	1	142	14.8475	9.5249
AT1G55670.1	photosystem I subunit G	11.25	1	3	3	5	160	17.0748	9.56885
AT3G48000.1	aldehyde dehydrogenase 2B4	10.59	2	5	5	5	538	58.5521	7.45947
AT3G06050.1	peroxiredoxin IIF	15.92	1	3	3	3	201	21.4321	8.89502
AT4G24510.1	HXXXD-type acyl-transferase family protein	13.54	1	4	4	5	421	47.2079	5.60498
AT3G61430.1	plasma membrane intrinsic protein 1A	12.94	4	1	3	3	286	30.669	9.01221
AT3G53430.1	Ribosomal protein L11 family protein	33.13	3	4	4	5	166	17.9588	8.96826
AT1G42550.1	plastid movement impaired1	1.66	1	1	1	1	843	93.8163	5.31299
AT4G17890.2	ARF-GAP domain 8	6.25	3	2	2	2	384	41.3885	8.66064
AT5G61170.1	Ribosomal protein S19e family protein	25.87	1	2	4	7	143	15.6874	10.2134
AT3G16240.1	delta tonoplast integral protein	7.2	1	1	1	1	250	25.011	5.64307
AT3G53020.1	Ribosomal protein L24e family protein	16.56	2	3	3	3	163	18.6204	10.7847
AT2G35490.1	Plastid-lipid associated protein PAP / fibrillin family protein	11.17	1	4	4	4	376	40.4805	4.55127
AT2G35410.1	RNA-binding (RRM/RBD/RNP motifs) family protein	7.47	1	2	2	2	308	33.7649	5.64307
AT5G20250.1	Raffinose synthase family protein	3.07	5	2	2	2	749	83.0637	6.66846
AT5G04430.1	binding to TOMV RNA 1L (long form)	14.06	2	4	4	4	313	33.8	6.01123
AT5G35430.1	Tetratricopeptide repeat (TPR)-like superfamily protein	4.33	1	3	3	3	786	86.6831	6.7124
AT2G02160.1	CCCH-type zinc finger family protein	17.19	1	7	7	8	669	75.7852	5.19873
AT5G15450.1	casein lytic proteinase B3	3.41	1	3	3	3	968	108.876	6.22705
ATMG00070.1	NADH dehydrogenase subunit 9	16.32	1	3	3	3	190	22.6733	8.00146
AT4G24840.1	FUNCTIONS IN: molecular_function unknown; INVOLVED IN: protein transport, Golgi organization; LOCATED IN: vacuole; EXPRESSED IN: 23 plant structures; EXPRESSED DURING: 13 growth stages; CONTAINS InterPro DOMAIN/s: COG complex component, COG2 (InterPro:IPR009316); Has 30201 Blast hits to 17322 proteins in 780 species: Archae - 12; Bacteria - 1396; Metazoa - 17338; Fungi - 3422; Plants - 5037; Viru…	3.97	1	2	2	2	756	84.566	5.77002
AT1G64520.1	regulatory particle non-ATPase 12A	12.36	1	2	2	2	267	30.6866	4.90674
AT2G06850.1	xyloglucan endotransglucosylase/hydrolase 4	15.54	2	4	4	4	296	34.2689	8.90967
AT5G52470.1	fibrillarin 1	20.13	4	5	5	6	308	32.8091	10.1401
AT3G16470.1	Mannose-binding lectin superfamily protein	9.09	2	2	2	2	451	48.4666	5.26221
AT2G31570.1	glutathione peroxidase 2	17.16	2	2	3	3	169	18.9327	5.71924
AT3G61240.1	DEA(D/H)-box RNA helicase family protein	9.04	1	1	3	3	498	56.7388	8.39697
AT1G56330.1	secretion-associated RAS 1B	36.27	5	6	6	7	193	21.9725	7.04932
AT3G52960.1	Thioredoxin superfamily protein	27.35	1	6	6	6	234	24.6689	9.02686
AT5G08530.1	51 kDa subunit of complex I	11.11	1	4	4	4	486	53.4152	8.1626
AT1G51710.2	ubiquitin-specific protease 6	4.51	2	2	2	2	443	49.4555	5.94775
AT4G37200.1	Thioredoxin superfamily protein	12.26	1	3	3	4	261	28.7274	5.37646
AT5G20280.1	sucrose phosphate synthase 1F	6.52	2	7	7	7	1043	117.247	6.43018
AT4G13780.1	methionine--tRNA ligase, putative / methionyl-tRNA synthetase, putative / MetRS, putative	10.04	1	9	9	9	797	89.7965	7.00537
AT1G07310.1	Calcium-dependent lipid-binding (CaLB domain) family protein	11.65	1	3	3	3	352	38.9895	7.66455
AT1G12780.1	UDP-D-glucose/UDP-D-galactose 4-epimerase 1	4.84	1	1	1	1	351	39.1328	6.56592
AT3G66654.1	Cyclophilin-like peptidyl-prolyl cis-trans isomerase family protein	4.66	1	1	1	1	236	26.411	8.86572
AT5G19350.2	RNA-binding (RRM/RBD/RNP motifs) family protein	11.4	2	4	4	4	421	46.1376	5.69385
AT1G31730.1	Adaptin family protein	5.76	1	3	3	3	938	103.67	5.52881
AT3G56340.1	Ribosomal protein S26e family protein	18.46	3	2	2	3	130	14.6187	11.0923
ATCG00810.1	ribosomal protein L22	14.37	1	2	2	3	160	18.5746	9.67139
AT1G42960.1	expressed protein localized to the inner membrane of the chloroplast.	13.69	1	2	2	3	168	17.8183	8.42627
AT5G35970.1	P-loop containing nucleoside triphosphate hydrolases superfamily protein	6.87	1	5	5	6	961	104.981	7.76709
AT2G25800.1	Protein of unknown function (DUF810)	3.75	1	3	3	3	987	109.895	8.1626
AT4G39730.1	Lipase/lipooxygenase, PLAT/LH2 family protein	11.6	1	2	2	3	181	20.123	5.18604
AT1G74640.1	alpha/beta-Hydrolases superfamily protein	7.57	1	2	2	3	370	41.032	8.26514
AT1G01090.1	pyruvate dehydrogenase E1 alpha	8.64	1	4	4	5	428	47.1439	7.48877
AT2G40660.1	Nucleic acid-binding, OB-fold-like protein	13.62	1	4	4	5	389	42.0622	7.40088
AT5G38660.1	acclimation of photosynthesis to environment	10.14	2	2	2	2	286	31.4174	8.39697
AT2G03440.1	nodulin-related protein 1	18.18	1	3	3	3	187	19.6885	7.82568
AT1G35720.1	annexin 1	11.99	1	3	3	3	317	36.1815	5.37646
AT1G55450.1	S-adenosyl-L-methionine-dependent methyltransferases superfamily protein	3.86	2	1	1	1	311	34.4536	7.28369
AT1G18450.1	actin-related protein 4	16.1	2	6	7	7	441	48.9053	5.35107
AT4G34090.1	unknown protein; FUNCTIONS IN: molecular_function unknown; INVOLVED IN: biological_process unknown; LOCATED IN: chloroplast, chloroplast stroma; EXPRESSED IN: 22 plant structures; EXPRESSED DURING: 13 growth stages; BEST Arabidopsis thaliana protein match is: unknown protein (TAIR:AT2G23370.1); Has 30201 Blast hits to 17322 proteins in 780 species: Archae - 12; Bacteria - 1396; Metazoa - 17338; F…	6.97	3	2	2	2	330	36.8859	5.99854
AT1G03860.2	prohibitin 2	9.5	5	2	2	2	221	24.8813	9.11475
AT4G29120.1	6-phosphogluconate dehydrogenase family protein	6.29	1	2	2	2	334	35.3493	8.39697
AT5G11450.1	Mog1/PsbP/DUF1795-like photosystem II reaction center PsbP family protein	7.07	1	2	2	2	297	33.344	8.74854
AT5G54270.1	light-harvesting chlorophyll B-binding protein 3	6.79	1	2	2	3	265	28.6884	5.12256
AT3G60240.2	eukaryotic translation initiation factor 4G	3.08	3	5	5	5	1723	187.434	7.7085
ATCG00860.1	Chloroplast Ycf2;ATPase, AAA type, core	0.52	1	1	1	1	2294	269.395	8.68994
AT5G13510.1	Ribosomal protein L10 family protein	15	1	4	4	4	220	24.72	9.31982
AT3G02560.1	Ribosomal protein S7e family protein	13.61	1	1	1	1	191	22.1819	9.77393
AT3G53900.1	uracil phosphoribosyltransferase	20.35	2	4	4	4	231	25.1453	6.80029
AT5G16660.2	unknown protein; FUNCTIONS IN: molecular_function unknown; INVOLVED IN: biological_process unknown; LOCATED IN: chloroplast, membrane; EXPRESSED IN: 23 plant structures; EXPRESSED DURING: 14 growth stages; BEST Arabidopsis thaliana protein match is: unknown protein (TAIR:AT3G02900.1); Has 106 Blast hits to 106 proteins in 32 species: Archae - 0; Bacteria - 28; Metazoa - 0; Fungi - 0; Plants - 78;…	18.07	2	3	3	4	166	17.847	7.95752
AT3G26450.1	Polyketide cyclase/dehydrase and lipid transport superfamily protein	23.03	1	2	3	4	152	17.7797	5.14795
AT3G19170.1	presequence protease 1	4.17	3	4	4	4	1080	120.939	5.68115
AT3G28460.1	methyltransferases	4.46	1	1	1	1	314	34.7889	9.15869
AT3G43540.2	Protein of unknown function (DUF1350)	20.6	2	4	4	4	301	33.3291	5.14795
AT3G59970.3	methylenetetrahydrofolate reductase 1	8.28	3	4	5	5	592	66.2464	5.8208
AT5G67500.1	voltage dependent anion channel 2	14.13	2	5	5	5	276	29.5765	8.85107
AT1G08360.1	Ribosomal protein L1p/L10e family	22.69	2	3	5	5	216	24.4532	9.87646
AT3G19130.1	RNA-binding protein 47B	8.51	1	2	3	3	435	48.0888	6.56592
AT5G46580.1	pentatricopeptide (PPR) repeat-containing protein	12.52	1	9	9	11	711	80.8275	8.11865
AT3G20820.1	Leucine-rich repeat (LRR) family protein	4.66	1	2	2	2	365	39.8366	8.41162
AT2G27530.1	Ribosomal protein L1p/L10e family	23.15	1	2	4	4	216	24.4092	9.87646
AT4G14040.1	selenium-binding protein 2	3.7	1	1	2	2	487	53.9028	6.18896
AT3G02830.1	zinc finger protein 1	7.56	1	3	3	3	397	44.1528	7.82568
AT5G57460.1	unknown protein; FUNCTIONS IN: molecular_function unknown; INVOLVED IN: biological_process unknown; LOCATED IN: plasma membrane, chloroplast; EXPRESSED IN: 23 plant structures; EXPRESSED DURING: 13 growth stages; Has 166 Blast hits to 166 proteins in 41 species: Archae - 0; Bacteria - 0; Metazoa - 112; Fungi - 4; Plants - 36; Viruses - 0; Other Eukaryotes - 14 (source: NCBI BLink).	5.26	1	3	3	3	646	70.4678	5.2876
AT5G65840.1	Thioredoxin superfamily protein	11.27	1	3	3	3	275	29.8643	8.27979
AT2G32080.2	purin-rich alpha 1	5.76	2	1	1	2	295	32.0821	6.12549
AT5G15490.1	UDP-glucose 6-dehydrogenase family protein	9.79	2	2	4	4	480	53.0833	6.03662
AT2G39900.1	GATA type zinc finger transcription factor family protein	22.5	6	2	4	6	200	21.8867	8.79248
AT3G51310.1	VPS35 homolog C	5.19	1	4	4	4	790	89.348	5.33838
AT3G06580.1	Mevalonate/galactokinase family protein	17.14	1	6	6	6	496	54.3065	5.96045
AT4G35100.1	plasma membrane intrinsic protein 3	11.07	3	2	2	2	280	29.7235	8.80713
AT4G23400.1	plasma membrane intrinsic protein 1;5	13.94	2	2	3	3	287	30.627	8.82178
AT5G06970.1	Protein of unknown function (DUF810)	2.27	1	2	2	2	1101	124.445	6.23975
AT1G10200.1	GATA type zinc finger transcription factor family protein	25.26	6	5	6	9	190	21.0264	8.83643
AT4G15790.1	unknown protein; INVOLVED IN: biological_process unknown; LOCATED IN: chloroplast; EXPRESSED IN: 21 plant structures; EXPRESSED DURING: 13 growth stages; Has 411 Blast hits to 380 proteins in 121 species: Archae - 4; Bacteria - 107; Metazoa - 85; Fungi - 29; Plants - 59; Viruses - 0; Other Eukaryotes - 127 (source: NCBI BLink).	10.2	1	1	1	1	147	16.5204	4.89404
AT1G71270.1	Vps52 / Sac2 family	1.56	1	1	1	1	707	80.8869	5.40186
AT1G48570.1	zinc finger (Ran-binding) family protein	5.27	1	2	2	2	455	51.7846	8.47021
AT1G13930.1	Involved in response to salt stress. Knockout mutants are hypersensitive to salt stress.	7.1	1	1	1	1	155	16.1538	4.91943
AT1G02690.1	importin alpha isoform 6	1.86	2	1	1	1	538	59.3521	5.13525
AT2G26570.1	Plant protein of unknown function (DUF827)	2.85	1	2	2	2	807	89.2403	5.04639
AT5G12860.2	dicarboxylate transporter 1	3.6	2	2	2	2	556	58.9888	9.72998
AT1G03475.1	Coproporphyrinogen III oxidase	8.55	3	3	3	3	386	43.7687	6.69775
AT1G26110.2	decapping 5	11.4	2	4	4	5	605	63.6214	6.97607
AT2G22450.1	riboflavin biosynthesis protein, putative	3.99	1	1	1	2	476	52.1668	6.16357
AT5G42390.1	Insulinase (Peptidase family M16) family protein	3.87	1	4	4	5	1265	140.519	6.58057
AT5G16290.1	VALINE-TOLERANT 1	13.21	2	4	6	6	477	52.2985	7.28369
AT1G74690.1	IQ-domain 31	5.45	1	3	3	4	587	65.16	9.5542
AT3G50590.1	Transducin/WD40 repeat-like superfamily protein	2.79	1	4	4	4	1614	176.194	8.32373
AT3G07100.1	Sec23/Sec24 protein transport family protein	4.82	1	4	4	4	1038	113.887	7.91357
AT4G22890.4	PGR5-LIKE A	4.36	3	2	2	3	321	35.4449	5.2876
AT1G16880.1	uridylyltransferase-related	17.59	2	4	4	5	290	31.2753	5.13525
AT5G65220.1	Ribosomal L29 family protein	9.25	1	1	1	1	173	19.3655	10.5063
AT2G05520.5	glycine-rich protein 3	23.42	6	3	3	3	111	11.1862	8.48486
AT1G48520.2	GLU-ADT subunit B	4.42	3	2	2	2	475	52.4757	6.17627
AT1G08640.1	Chloroplast J-like domain 1	6.46	1	1	1	1	294	32.8812	9.81787
AT5G48180.1	nitrile specifier protein 5	7.06	1	2	2	2	326	35.8304	5.18604
AT3G49680.2	branched-chain aminotransferase 3	9.49	3	3	3	3	411	44.7028	8.104
AT5G19370.1	rhodanese-like domain-containing protein / PPIC-type PPIASE domain-containing protein	10.37	1	3	3	4	299	32.9591	8.41162
AT1G66670.1	CLP protease proteolytic subunit 3	15.21	1	3	3	4	309	33.9031	7.72314
AT2G40840.1	disproportionating enzyme 2	7.23	1	6	6	7	955	109.707	5.8208
AT1G60070.1	Adaptor protein complex AP-1, gamma subunit	3.48	2	2	3	3	862	94.61	6.37939
AT1G20330.1	sterol methyltransferase 2	10.53	1	4	5	5	361	40.4244	6.11279
AT3G09260.1	Glycosyl hydrolase superfamily protein	10.69	6	3	4	4	524	59.6827	6.91748
AT1G22920.2	COP9 signalosome 5A	4.84	3	2	2	2	351	39.0805	5.51611
AT5G54160.1	O-methyltransferase 1	22.87	6	9	9	10	363	39.5921	5.94775
AT3G27300.1	glucose-6-phosphate dehydrogenase 5	10.85	1	4	6	6	516	59.1198	8.30908
AT4G13350.1	NSP (nuclear shuttle protein)-interacting GTPase	3.49	1	2	2	2	602	64.9866	7.34229
AT1G78260.2	RNA-binding (RRM/RBD/RNP motifs) family protein	4.43	3	1	1	1	271	30.3156	8.93896
AT5G27470.1	seryl-tRNA synthetase / serine--tRNA ligase	18.85	1	6	6	6	451	51.5963	6.66846
AT5G41520.1	RNA binding Plectin/S10 domain-containing protein	10.56	2	2	2	2	180	19.721	9.72998
AT5G48470.1	unknown protein; FUNCTIONS IN: molecular_function unknown; INVOLVED IN: biological_process unknown; LOCATED IN: chloroplast; EXPRESSED IN: 22 plant structures; EXPRESSED DURING: 13 growth stages; Has 30201 Blast hits to 17322 proteins in 780 species: Archae - 12; Bacteria - 1396; Metazoa - 17338; Fungi - 3422; Plants - 5037; Viruses - 0; Other Eukaryotes - 2996 (source: NCBI BLink).	2.77	1	1	1	1	397	43.9856	6.11279
AT5G45170.1	Haloacid dehalogenase-like hydrolase (HAD) superfamily protein	5.65	1	2	2	2	372	40.715	7.84033
AT4G33070.1	Thiamine pyrophosphate dependent pyruvate decarboxylase family protein	1.98	2	1	1	1	607	66.17	6.06201
ATCG00820.1	ribosomal protein S19	11.96	1	1	1	1	92	10.5699	10.77
AT4G34240.1	aldehyde dehydrogenase 3I1	6.18	2	3	3	3	550	60.1346	8.51416
AT5G46630.1	Clathrin adaptor complexes medium subunit family protein	5.94	2	3	3	3	438	49.2906	9.17334
AT1G63970.2	isoprenoid F	13	2	3	3	3	223	23.9598	9.14404
AT3G51840.1	acyl-CoA oxidase 4	7.57	1	3	3	3	436	47.5262	8.32373
AT1G31800.1	cytochrome P450, family 97, subfamily A, polypeptide 3	4.37	1	3	3	3	595	66.8035	6.12549
AT1G14710.1	hydroxyproline-rich glycoprotein family protein	4.83	1	2	2	2	601	66.1624	8.03076
AT5G52840.1	NADH-ubiquinone oxidoreductase-related	22.49	1	4	4	4	169	19.1669	4.76709
AT5G58140.4	phototropin 2	5.08	3	3	3	3	689	77.3121	7.53271
AT1G08250.1	arogenate dehydratase 6	12.11	5	1	4	4	413	44.7738	6.58057
AT2G19480.3	nucleosome assembly protein 1;2	14.78	3	4	4	4	372	42.8204	4.39893
AT1G05010.1	ethylene-forming enzyme	20.74	2	4	5	5	323	36.6535	5.36377
AT5G38830.1	Cysteinyl-tRNA synthetase, class Ia family protein	9.39	3	5	5	5	511	57.8052	6.32861
AT1G43710.1	Pyridoxal phosphate (PLP)-dependent transferases superfamily protein	5.81	1	2	2	2	482	54.042	6.18896
AT1G62390.1	Octicosapeptide/Phox/Bem1p (PB1) domain-containing protein / tetratricopeptide repeat (TPR)-containing protein	9.19	1	5	5	5	751	82.6567	5.61768
AT3G19710.1	branched-chain aminotransferase4	3.39	1	1	1	1	354	38.9939	6.16357
AT5G63310.1	nucleoside diphosphate kinase 2	9.09	1	2	2	2	231	25.5342	8.95361
AT4G26650.2	RNA-binding (RRM/RBD/RNP motifs) family protein	7.74	2	3	3	3	452	49.0266	6.87354
AT4G23650.1	calcium-dependent protein kinase 6	3.59	1	1	1	1	529	59.2987	6.3667
AT4G34980.1	subtilisin-like serine protease 2	1.7	1	1	1	1	764	80.9955	9.34912
AT1G48920.1	nucleolin like 1	6.64	1	3	3	4	557	58.7386	5.22412
ATCG00580.1	photosystem II reaction center protein E	22.89	1	2	2	3	83	9.39072	4.94482
AT3G15520.1	Cyclophilin-like peptidyl-prolyl cis-trans isomerase family protein	3.22	1	1	1	1	466	50.4514	7.06396
AT2G26250.1	3-ketoacyl-CoA synthase 10	7.27	1	3	3	3	550	61.9216	9.01221
AT1G10510.1	RNI-like superfamily protein	3.31	1	2	2	2	605	64.6823	7.57666
AT5G04590.1	sulfite reductase	5.45	1	4	4	4	642	71.9046	8.30908
AT3G60820.1	N-terminal nucleophile aminohydrolases (Ntn hydrolases) superfamily protein	9.87	2	2	2	2	223	24.6283	7.40088
AT1G06650.2	2-oxoglutarate (2OG) and Fe(II)-dependent oxygenase superfamily protein	5.96	5	2	2	2	369	41.9934	6.66846
AT5G08050.1	Protein of unknown function (DUF1118)	17.09	1	3	3	4	158	16.5701	9.27588
AT5G54600.1	Translation protein SH3-like family protein	16.67	2	3	3	6	198	21.9629	9.68604
AT2G34160.1	Alba DNA/RNA-binding protein	15.38	2	1	3	3	130	14.6075	5.36377
AT5G01220.1	sulfoquinovosyldiacylglycerol 2	3.92	4	1	2	2	510	56.5945	8.44092
AT1G01800.1	NAD(P)-binding Rossmann-fold superfamily protein	7.8	2	2	2	2	295	31.6403	5.38916
AT1G12920.1	eukaryotic release factor 1-2	6.91	3	3	3	3	434	48.9106	5.35107
AT3G09680.1	Ribosomal protein S12/S23 family protein	8.45	2	2	2	6	142	15.7596	10.2866
AT5G18400.1	Cytokine-induced anti-apoptosis inhibitor 1, Fe-S biogenesis	5.58	2	1	1	1	269	29.084	4.98291
AT3G22200.1	Pyridoxal phosphate (PLP)-dependent transferases superfamily protein	5.16	2	2	2	2	504	55.1524	7.94287
AT3G26060.1	Thioredoxin superfamily protein	19.91	2	3	3	4	216	23.6633	9.51025
AT5G57030.1	Lycopene beta/epsilon cyclase protein	3.82	1	2	2	2	524	58.4537	5.92236
AT1G01170.1	Protein of unknown function (DUF1138)	31.33	1	2	2	2	83	9.05669	9.70068
AT1G35670.1	calcium-dependent protein kinase 2	5.45	2	2	2	2	495	55.8801	5.42725
AT1G04170.1	eukaryotic translation initiation factor 2 gamma subunit	9.46	3	4	4	4	465	50.8211	8.76318
AT1G77510.1	PDI-like 1-2	6.5	5	1	3	3	508	56.3294	4.99561
AT1G29660.1	GDSL-like Lipase/Acylhydrolase superfamily protein	5.77	1	2	2	2	364	40.1166	5.36377
AT2G24200.3	Cytosol aminopeptidase family protein	11.57	2	2	5	5	484	50.5609	6.04932
AT3G62910.1	Peptide chain release factor 1	7.11	1	2	2	2	422	47.4992	7.69385
AT1G74730.1	Protein of unknown function (DUF1118)	10.61	1	3	3	3	198	20.7224	9.30518
AT2G04520.1	Nucleic acid-binding, OB-fold-like protein	21.38	3	3	3	3	145	16.6272	4.99561
AT3G54360.1	zinc ion binding	5.68	1	2	2	2	405	44.5017	5.2749
AT2G34460.1	NAD(P)-binding Rossmann-fold superfamily protein	6.79	1	2	2	2	280	30.4521	8.96826
AT4G16155.1	dihydrolipoyl dehydrogenases	12.54	3	6	6	7	630	67.0481	7.76709
ATCG00730.1	photosynthetic electron transfer D	6.25	1	1	1	3	160	17.4195	7.18115
AT2G32060.1	Ribosomal protein L7Ae/L30e/S12e/Gadd45 family protein	25	2	4	4	4	144	15.3189	5.89697
AT1G06410.1	trehalose-phosphatase/synthase 7	6.11	1	5	5	5	851	96.6262	5.84619
AT4G01900.1	GLNB1 homolog	10.71	1	2	2	2	196	21.262	9.05615
AT3G27740.1	carbamoyl phosphate synthetase A	6.74	2	3	3	3	430	47.0293	6.02393
AT2G20900.3	diacylglycerol kinase 5	2.44	2	1	1	1	491	55.2328	6.32861
AT2G24020.2	Uncharacterised BCR, YbaB family COG0718	20	3	3	3	3	180	19.6127	9.1001
AT2G20420.1	ATP citrate lyase (ACL) family protein	9.26	1	4	4	4	421	45.3169	6.7124
AT2G14750.1	APS kinase	9.42	1	2	2	2	276	29.7681	8.04541
AT3G16460.1	Mannose-binding lectin superfamily protein	3.4	1	2	2	2	705	72.4296	5.50342
AT4G28030.2	Acyl-CoA N-acyltransferases (NAT) superfamily protein	8.75	2	2	2	2	263	29.1817	6.75635
AT2G30200.1	catalytics;transferases;[acyl-carrier-protein] S-malonyltransferases;binding	16.03	2	5	5	6	393	41.4966	8.55811
AT5G02610.1	Ribosomal L29 family protein	19.51	5	3	3	4	123	14.3224	10.9165
AT1G09330.1	unknown protein; FUNCTIONS IN: molecular_function unknown; INVOLVED IN: biological_process unknown; LOCATED IN: integral to membrane; EXPRESSED IN: 24 plant structures; EXPRESSED DURING: 15 growth stages; CONTAINS InterPro DOMAIN/s: Protein of unknown function DUF846, eukaryotic (InterPro:IPR008564); Has 518 Blast hits to 518 proteins in 206 species: Archae - 0; Bacteria - 0; Metazoa - 193; Fungi…	12.9	1	2	2	2	186	21.2242	8.88037
AT1G36160.1	acetyl-CoA carboxylase 1	2.35	2	5	5	5	2254	251.223	6.52197
AT5G67630.1	P-loop containing nucleoside triphosphate hydrolases superfamily protein	8.74	2	4	4	4	469	52.0809	5.5542
AT5G14460.1	Pseudouridine synthase family protein	3.15	1	1	1	1	540	61.4493	8.80713
AT4G25450.3	non-intrinsic ABC protein 8	3.85	3	2	2	2	545	59.2084	8.71924
AT3G55770.1	GATA type zinc finger transcription factor family protein	21.61	7	2	4	5	199	21.6496	8.93896
AT4G36390.1	Methylthiotransferase	5.94	1	3	3	3	640	71.6758	6.87354
AT3G06720.1	importin alpha isoform 1	7.14	3	2	3	3	532	58.6079	5.2749
AT1G09590.1	Translation protein SH3-like family protein	18.29	2	4	4	4	164	18.6411	10.4624
ATCG01240.1	ribosomal protein S7	22.58	1	3	3	3	155	17.3465	11.2827
AT2G21620.1	Adenine nucleotide alpha hydrolases-like superfamily protein	19.79	2	3	3	4	187	20.5746	5.61768
AT5G06140.1	sorting nexin 1	7.71	1	3	3	4	402	46.494	7.23975
AT4G21710.1	DNA-directed RNA polymerase family protein	1.26	1	1	1	1	1188	134.933	7.79639
AT5G05730.1	anthranilate synthase alpha subunit 1	1.85	2	1	1	1	595	66.2695	6.49365
AT5G41210.1	glutathione S-transferase THETA 1	8.57	1	2	2	2	245	27.6358	9.48096
AT2G32180.1	plastid transcriptionally active 18	14.39	2	2	2	2	139	16.3183	8.66064
AT1G07110.1	fructose-2,6-bisphosphatase	4.57	1	3	3	3	744	82.507	6.29053
AT2G38540.1	lipid transfer protein 1	21.19	1	3	3	3	118	11.747	8.95361
AT5G25150.1	TBP-associated factor 5	1.64	1	1	1	1	669	74.3668	7.12256
AT2G05830.1	NagB/RpiA/CoA transferase-like superfamily protein	17.11	3	5	5	5	374	39.5875	6.30322
AT3G54470.1	uridine 5'-monophosphate synthase / UMP synthase (PYRE-F) (UMPS)	9.66	1	4	4	4	476	51.8173	7.2251
AT5G35590.1	proteasome alpha subunit A1	14.23	3	3	3	3	246	27.2768	5.85889
AT4G34120.1	Cystathionine beta-synthase (CBS) family protein	7.14	1	2	2	2	238	25.9396	8.35303
AT3G50440.1	methyl esterase 10	4.86	1	1	1	1	288	32.9491	6.03662
AT2G30870.1	glutathione S-transferase PHI 10	8.84	1	1	2	2	215	24.2148	5.66846
AT3G10230.2	lycopene cyclase	2.98	2	1	1	2	369	41.7524	8.22119
AT3G59020.1	ARM repeat superfamily protein	1.17	2	1	1	1	1029	117.565	4.89404
AT3G60830.1	actin-related protein 7	4.68	1	1	1	1	363	39.8789	4.89404
AT2G43460.1	Ribosomal L38e protein family	18.84	1	1	1	2	69	8.11649	9.93506
AT5G64840.1	general control non-repressible 5	5.49	2	3	3	3	692	77.9524	6.84424
AT5G51970.1	GroES-like zinc-binding alcohol dehydrogenase family protein	10.44	1	4	4	5	364	39.2298	5.97314
AT1G23180.1	ARM repeat superfamily protein	10.43	1	6	6	6	834	91.6368	5.42725
AT3G48140.1	B12D protein	14.77	1	1	1	2	88	10.0132	9.45166
AT3G23450.1	unknown protein; FUNCTIONS IN: molecular_function unknown; INVOLVED IN: biological_process unknown; LOCATED IN: endomembrane system; EXPRESSED IN: 14 plant structures; EXPRESSED DURING: 8 growth stages; Has 694543 Blast hits to 47111 proteins in 2535 species: Archae - 1794; Bacteria - 163056; Metazoa - 258989; Fungi - 49151; Plants - 70496; Viruses - 8919; Other Eukaryotes - 142138 (source: NCBI …	58.85	2	4	4	4	452	34.8446	10.814
AT5G66760.1	succinate dehydrogenase 1-1	4.42	1	3	3	3	634	69.6123	6.29053
AT1G76810.1	eukaryotic translation initiation factor 2 (eIF-2) family protein	1.93	1	2	2	2	1294	142.029	5.38916
AT1G51680.2	4-coumarate:CoA ligase 1	2.45	3	1	1	1	490	53.0812	5.12256
AT3G61050.1	Calcium-dependent lipid-binding (CaLB domain) family protein	7.45	1	3	3	3	510	55.0602	8.20654
AT3G20630.1	ubiquitin-specific protease 14	4.02	1	3	3	3	797	88.3177	5.21143
AT3G56490.1	HIS triad family protein 3	17.69	1	2	2	2	147	15.9904	7.1958
AT5G20140.1	SOUL heme-binding family protein	11.9	2	4	4	4	378	43.1322	7.43018
AT5G54440.1	CLUB	1.03	1	1	1	1	1259	140.592	6.18896
AT4G14800.1	20S proteasome beta subunit D2	5.53	3	1	1	1	199	21.9702	6.68311
AT5G51430.1	conserved oligomeric Golgi complex component-related / COG complex component-related	4.07	1	2	3	3	836	92.2014	5.21143
AT1G47490.2	RNA-binding protein 47C	12.26	3	3	4	5	310	34.7928	6.52197
AT4G01400.2	FUNCTIONS IN: molecular_function unknown; INVOLVED IN: biological_process unknown; LOCATED IN: cellular_component unknown; EXPRESSED IN: 23 plant structures; EXPRESSED DURING: 15 growth stages; CONTAINS InterPro DOMAIN/s: COG4 transport (InterPro:IPR013167); Has 465 Blast hits to 425 proteins in 199 species: Archae - 0; Bacteria - 3; Metazoa - 153; Fungi - 166; Plants - 45; Viruses - 0; Other Euk…	1.76	2	1	1	1	738	82.9255	4.94482
AT4G27060.1	ARM repeat superfamily protein	2.89	1	3	3	3	864	93.9455	5.68115
AT4G35630.1	phosphoserine aminotransferase	3.26	1	1	1	1	430	47.3291	8.06006
AT1G66530.1	Arginyl-tRNA synthetase, class Ic	8.14	2	3	5	5	590	66.4042	6.354
AT2G45990.3	unknown protein; FUNCTIONS IN: molecular_function unknown; INVOLVED IN: biological_process unknown; LOCATED IN: chloroplast; EXPRESSED IN: 22 plant structures; EXPRESSED DURING: 13 growth stages; Has 35333 Blast hits to 34131 proteins in 2444 species: Archae - 798; Bacteria - 22429; Metazoa - 974; Fungi - 991; Plants - 531; Viruses - 0; Other Eukaryotes - 9610 (source: NCBI BLink).	9.89	3	3	3	3	263	29.4385	5.14795
AT1G31440.1	SH3 domain-containing protein	3.19	1	1	1	1	439	49.2281	6.63916
AT5G16620.1	hydroxyproline-rich glycoprotein family protein	9.17	1	3	3	3	447	48.8719	5.42725
AT5G43970.1	translocase of outer membrane 22-V	11.11	1	1	1	1	99	10.3716	9.81787
AT5G10860.1	Cystathionine beta-synthase (CBS) family protein	28.16	1	6	6	6	206	22.7147	9.01221
AT4G02350.1	exocyst complex component sec15B	1.78	1	1	1	1	787	88.3153	6.44287
AT1G23900.1	gamma-adaptin 1	2.17	1	1	2	2	876	96.4079	5.70654
AT5G40760.1	glucose-6-phosphate dehydrogenase 6	7.18	1	1	4	4	515	59.0794	6.43018
AT3G10970.3	Haloacid dehalogenase-like hydrolase (HAD) superfamily protein	7.14	3	2	2	2	364	41.4422	7.09326
AT5G56630.1	phosphofructokinase 7	2.68	1	1	1	1	485	53.4482	7.31299
AT2G07360.1	SH3 domain-containing protein	4.18	2	4	4	5	1196	129.997	5.69385
AT1G14830.1	DYNAMIN-like 1C	11.89	1	5	7	7	614	68.6799	7.56201
AT1G08490.1	chloroplastic NIFS-like cysteine desulfurase	3.89	1	2	2	2	463	50.4537	6.7124
AT1G16920.1	RAB GTPase homolog A1B	18.98	13	1	4	4	216	24.0053	5.77002
AT3G53710.1	ARF-GAP domain 6	7.84	1	1	4	5	459	49.6935	7.23975
AT1G53210.1	sodium/calcium exchanger family protein / calcium-binding EF hand family protein	2.22	1	1	1	1	585	63.3759	5.33838
AT5G63420.1	RNA-metabolising metallo-beta-lactamase family protein	6.04	1	5	5	5	911	100.49	8.22119
AT1G20960.1	U5 small nuclear ribonucleoprotein helicase, putative	2.58	2	5	5	5	2171	246.95	5.74463
AT2G37970.1	SOUL heme-binding family protein	16	1	3	3	4	225	24.909	8.80713
ATCG00670.1	plastid-encoded CLP P	13.78	1	3	3	5	196	22.0833	5.08447
AT2G42130.5	Plastid-lipid associated protein PAP / fibrillin family protein	15.2	7	3	4	4	204	22.7129	4.81787
AT1G02080.2	transcription regulators	2.1	2	5	5	5	2377	263.598	5.5542
AT2G26340.1	unknown protein; FUNCTIONS IN: molecular_function unknown; INVOLVED IN: biological_process unknown; LOCATED IN: chloroplast thylakoid membrane, chloroplast thylakoid lumen, chloroplast; EXPRESSED IN: 22 plant structures; EXPRESSED DURING: 13 growth stages; Has 38 Blast hits to 38 proteins in 13 species: Archae - 0; Bacteria - 0; Metazoa - 0; Fungi - 0; Plants - 38; Viruses - 0; Other Eukaryotes -…	5.14	1	1	1	1	253	27.8065	7.40088
AT1G49040.2	stomatal cytokinesis defective / SCD1 protein (SCD1)	3.3	3	2	2	2	909	101.591	5.36377
AT2G27290.1	Protein of unknown function (DUF1279)	5.47	1	1	1	1	201	21.7465	9.14404
AT3G08920.1	Rhodanese/Cell cycle control phosphatase superfamily protein	5.14	1	1	1	1	214	23.765	9.30518
AT5G09500.1	Ribosomal protein S19 family protein	24	1	1	2	3	150	16.7392	10.521
AT3G24830.1	Ribosomal protein L13 family protein	19.42	2	2	4	5	206	23.4438	10.3452
ATCG00750.1	ribosomal protein S11	17.39	1	2	2	3	138	15.0142	12.2495
AT4G16340.1	guanyl-nucleotide exchange factors;GTPase binding;GTP binding	1.15	1	2	2	2	1830	206.698	6.17627
AT5G17990.1	tryptophan biosynthesis 1	5.41	1	2	2	2	444	46.4911	7.26904
AT2G41740.1	villin 2	2.56	4	2	2	2	976	107.776	5.2876
AT1G79230.3	mercaptopyruvate sulfurtransferase 1	11.18	3	3	3	3	322	35.6056	5.24951
AT3G53990.1	Adenine nucleotide alpha hydrolases-like superfamily protein	13.75	2	3	3	3	160	17.7822	5.93506
AT4G08870.1	Arginase/deacetylase superfamily protein	5.81	3	2	2	2	344	37.9566	6.31592
AT3G47050.2	Glycosyl hydrolase family protein	2.24	4	1	1	1	447	49.384	7.44482
AT5G04740.1	ACT domain-containing protein	6.98	1	2	2	2	301	33.2211	5.47803
AT5G17710.1	Co-chaperone GrpE family protein	3.7	2	1	1	1	324	35.4719	4.58936
AT3G09740.1	syntaxin of plants 71	4.51	1	1	1	1	266	29.9643	5.22412
AT1G07320.3	ribosomal protein L4	10.07	3	4	4	4	278	30.1238	9.26123
AT3G22845.1	emp24/gp25L/p24 family/GOLD family protein	5.14	1	1	1	1	214	24.2664	6.85889
AT3G63190.1	ribosome recycling factor, chloroplast precursor	9.45	1	2	2	3	275	30.4034	9.43701
AT5G15090.1	voltage dependent anion channel 3	22.99	1	3	4	4	274	29.193	8.20654
AT2G19740.1	Ribosomal protein L31e family protein	12.61	4	2	2	3	119	13.6935	9.93506
AT1G74230.1	glycine-rich RNA-binding protein 5	5.19	1	2	2	2	289	28.711	4.76709
AT4G38740.1	rotamase CYP 1	13.95	2	3	3	3	172	18.3611	7.81104
AT4G26780.1	Co-chaperone GrpE family protein	4.59	1	1	1	1	327	36.0941	5.38916
AT3G07720.1	Galactose oxidase/kelch repeat superfamily protein	6.69	1	2	2	2	329	35.6634	5.22412
AT2G36070.1	translocase inner membrane subunit 44-2	4.9	2	2	2	2	469	53.6125	8.76318
AT1G10670.1	ATP-citrate lyase A-1	8.51	3	1	4	4	423	46.6491	5.50342
AT4G11010.1	nucleoside diphosphate kinase 3	16.81	3	4	4	5	238	25.7183	9.23193
AT4G21160.1	Calcium-dependent ARF-type GTPase activating protein family	4.15	1	1	1	1	337	37.1215	5.2749
AT5G23900.1	Ribosomal protein L13e family protein	14.08	2	1	3	5	206	23.4709	11.0044
AT5G27380.1	glutathione synthetase 2	9.28	1	4	4	4	539	60.2328	6.49365
AT2G40490.1	Uroporphyrinogen decarboxylase	10.91	1	4	4	4	394	43.5528	8.20654
AT4G26180.1	Mitochondrial substrate carrier family protein	2.46	4	1	1	3	325	36.5285	9.61279
AT1G09020.1	homolog of yeast sucrose nonfermenting 4	6.57	1	3	3	3	487	53.4326	6.68311
AT1G54780.1	thylakoid lumen 18.3 kDa protein	19.65	1	5	5	5	285	31.1195	8.83643
AT4G04040.1	Phosphofructokinase family protein	6.5	1	1	3	3	569	62.7018	5.60498
AT1G12360.1	Sec1/munc18-like (SM) proteins superfamily	1.95	1	1	1	1	666	75.0354	7.94287
AT3G02900.2	unknown protein; FUNCTIONS IN: molecular_function unknown; INVOLVED IN: biological_process unknown; EXPRESSED IN: 22 plant structures; EXPRESSED DURING: 13 growth stages; BEST Arabidopsis thaliana protein match is: unknown protein (TAIR:AT5G16660.1).	13.04	2	2	2	2	161	17.482	9.36377
AT1G32120.1	FUNCTIONS IN: molecular_function unknown; INVOLVED IN: biological_process unknown; LOCATED IN: membrane; EXPRESSED IN: 14 plant structures; EXPRESSED DURING: 4 anthesis, C globular stage, F mature embryo stage, petal differentiation and expansion stage, E expanded cotyledon stage; CONTAINS InterPro DOMAIN/s: Aminotransferase-like, plant mobile domain (InterPro:IPR019557), Protein of unknown funct…	0.5	1	1	1	1	1206	134.071	9.30518
AT3G62410.1	CP12 domain-containing protein 2	9.92	1	1	1	1	131	14.1578	4.90674
AT1G10960.1	ferredoxin 1	6.76	2	1	1	1	148	15.8866	4.53857
AT4G22570.1	adenine phosphoribosyl transferase 3	13.66	2	1	2	2	183	20.3388	6.0874
AT3G17840.1	receptor-like kinase 902	1.39	2	1	1	1	647	70.3615	6.56592
AT5G54180.1	plastid transcriptionally active 15	5.6	1	2	2	2	500	56.3138	7.48877
AT5G53560.1	cytochrome B5 isoform E	11.94	1	1	1	1	134	15.0746	5.32568
AT5G13780.1	Acyl-CoA N-acyltransferases (NAT) superfamily protein	11.98	1	1	1	1	192	21.7006	7.37158
ATCG01090.1	NADPH dehydrogenases	10.47	1	2	2	2	172	20.073	7.56201
AT3G17020.1	Adenine nucleotide alpha hydrolases-like superfamily protein	11.04	1	1	1	2	163	17.764	6.91748
AT2G27820.1	prephenate dehydratase 1	12.97	5	1	4	4	424	46.0731	6.94678
AT3G43520.1	Transmembrane proteins 14C	8.33	1	1	1	1	240	24.7516	9.11475
AT5G11060.1	KNOTTED1-like homeobox gene 4	6.11	4	2	2	2	393	44.3578	6.30322
AT1G26850.3	S-adenosyl-L-methionine-dependent methyltransferases superfamily protein	10.47	2	5	5	6	506	56.7649	7.29834
AT1G43670.1	Inositol monophosphatase family protein	7.04	1	2	2	2	341	37.2637	5.46533
AT5G52920.1	plastidic pyruvate kinase beta subunit 1	6.74	1	2	3	3	579	63.4813	7.03467
AT2G44650.1	chloroplast chaperonin 10	26.62	2	3	3	3	139	15.0399	8.48486
AT1G03680.1	thioredoxin M-type 1	13.97	1	2	2	2	179	19.652	8.95361
AT5G06410.1	DNAJ heat shock N-terminal domain-containing protein	6.35	1	1	1	1	252	28.9123	7.57666
AT1G32900.1	UDP-Glycosyltransferase superfamily protein	5.74	1	3	3	3	610	66.8363	8.52881
AT5G14800.2	pyrroline-5- carboxylate (P5C) reductase	5.38	2	1	1	1	223	23.2281	5.42725
AT1G80030.1	Molecular chaperone Hsp40/DnaJ family protein	12.8	1	5	5	5	500	53.787	7.56201
AT1G01620.1	plasma membrane intrinsic protein 1C	14.69	5	1	3	3	286	30.6129	8.85107
AT1G30360.1	Early-responsive to dehydration stress protein (ERD4)	8.43	1	5	5	5	724	81.8825	9.23193
AT5G42220.1	Ubiquitin-like superfamily protein	2.73	1	1	2	2	879	92.4974	5.22412
AT5G13420.1	Aldolase-type TIM barrel family protein	2.97	1	1	1	1	438	47.6696	6.43018
AT5G16570.1	glutamine synthetase 1;4	3.93	2	1	1	1	356	38.9624	5.2876
AT1G79850.1	ribosomal protein S17	14.09	1	2	2	2	149	16.2718	10.5649
AT2G39770.1	Glucose-1-phosphate adenylyltransferase family protein	14.96	2	4	4	5	361	39.5519	6.72705
AT3G53130.1	Cytochrome P450 superfamily protein	16.14	1	8	8	8	539	60.5174	6.39209
AT2G22170.1	Lipase/lipooxygenase, PLAT/LH2 family protein	9.29	1	2	2	2	183	20.1169	5.31299
AT1G18060.1	unknown protein; INVOLVED IN: biological_process unknown; LOCATED IN: chloroplast; EXPRESSED IN: 22 plant structures; EXPRESSED DURING: 13 growth stages; Has 74 Blast hits to 74 proteins in 29 species: Archae - 0; Bacteria - 19; Metazoa - 0; Fungi - 0; Plants - 49; Viruses - 0; Other Eukaryotes - 6 (source: NCBI BLink).	12.39	1	2	2	2	226	25.1823	9.64209
AT4G28440.1	Nucleic acid-binding, OB-fold-like protein	10.46	1	1	1	2	153	16.4487	9.40771
AT1G30380.1	photosystem I subunit K	6.92	1	1	1	1	130	13.1979	10.5063
AT3G60190.1	DYNAMIN-like 1E	10.9	4	4	6	6	624	69.7604	7.51807
AT5G06220.1	LETM1-like protein	3.97	2	4	4	4	832	92.3496	5.84619
AT4G18100.1	Ribosomal protein L32e	29.32	1	2	3	4	133	15.4935	10.8872
AT4G34490.1	cyclase associated protein 1	6.09	1	3	3	4	476	50.9377	6.65381
AT1G62780.1	unknown protein; FUNCTIONS IN: molecular_function unknown; INVOLVED IN: biological_process unknown; LOCATED IN: chloroplast, chloroplast stroma; EXPRESSED IN: 22 plant structures; EXPRESSED DURING: 14 growth stages; Has 94 Blast hits to 94 proteins in 35 species: Archae - 6; Bacteria - 10; Metazoa - 21; Fungi - 2; Plants - 48; Viruses - 0; Other Eukaryotes - 7 (source: NCBI BLink).	13.08	1	3	3	4	237	27.2023	5.89697
AT5G18480.1	plant glycogenin-like starch initiation protein 6	2.79	1	1	1	1	537	59.9722	8.88037
AT1G55020.1	lipoxygenase 1	3.84	1	3	3	3	859	97.9841	5.51611
AT1G50370.1	Calcineurin-like metallo-phosphoesterase superfamily protein	10.23	2	3	3	3	303	34.797	5.07178
AT4G31790.1	Tetrapyrrole (Corrin/Porphyrin) Methylases	5.05	1	1	1	1	277	30.7705	5.08447
AT2G07707.1	Plant mitochondrial ATPase, F0 complex, subunit 8 protein	12.03	1	2	2	2	158	18.1993	9.61279
AT3G62700.1	multidrug resistance-associated protein 10	1.62	2	2	2	2	1539	172.027	8.54346
AT1G12770.1	P-loop containing nucleoside triphosphate hydrolases superfamily protein	1.81	1	1	1	1	551	60.68	9.21729
AT2G44160.1	methylenetetrahydrofolate reductase 2	6.23	1	2	3	3	594	66.7594	5.50342
AT4G20980.1	Eukaryotic translation initiation factor 3 subunit 7 (eIF-3)	4.57	2	3	3	3	591	66.6834	5.77002
AT3G62310.1	RNA helicase family protein	4.55	1	1	3	4	726	82.6414	7.31299
AT5G02250.1	Ribonuclease II/R family protein	2.49	1	2	2	2	803	90.622	6.63916
AT1G53850.1	20S proteasome alpha subunit E1	16.46	2	3	3	3	237	25.9309	4.75439
AT2G47400.1	CP12 domain-containing protein 1	10.48	1	2	2	2	124	13.4786	4.93213
AT3G54540.1	general control non-repressible 4	1.8	1	1	1	1	723	80.4313	6.31592
AT5G63510.1	gamma carbonic anhydrase like 1	4.76	3	1	1	1	252	27.5525	8.77783
AT1G51690.2	protein phosphatase 2A 55 kDa regulatory subunit B alpha isoform	8.4	3	3	4	4	512	56.7999	5.71924
AT3G44880.1	Pheophorbide a oxygenase family protein with Rieske [2Fe-2S] domain	3.91	1	2	2	2	537	60.7174	7.48877
AT3G25230.1	rotamase FKBP 1	4.36	2	2	2	2	551	61.4144	5.31299
AT2G20230.1	Tetraspanin family protein	7.41	1	1	1	1	270	29.7023	5.2749
AT3G23600.2	alpha/beta-Hydrolases superfamily protein	9.75	2	2	2	2	236	25.5469	5.19873
AT3G11400.1	eukaryotic translation initiation factor 3G1	19.05	2	4	4	5	294	32.6944	8.22119
AT1G07360.1	CCCH-type zinc fingerfamily protein with RNA-binding domain	3.33	1	1	1	1	481	53.5538	7.47412
AT5G64050.1	glutamate tRNA synthetase	7.19	1	4	4	4	570	63.4258	7.75244
AT2G28430.1	unknown protein; Has 28 Blast hits to 28 proteins in 12 species: Archae - 0; Bacteria - 0; Metazoa - 0; Fungi - 0; Plants - 28; Viruses - 0; Other Eukaryotes - 0 (source: NCBI BLink).	14.12	1	1	1	1	85	9.78007	8.47021
AT1G34220.2	Regulator of Vps4 activity in the MVB pathway protein	1.78	2	1	1	1	619	68.9168	5.32568
AT1G54090.1	exocyst subunit exo70 family protein D2	1.93	2	1	1	1	622	70.7268	5.31299
AT5G65270.1	RAB GTPase homolog A4A	11.06	13	1	3	3	226	24.8267	5.98584
ATCG01120.1	chloroplast ribosomal protein S15	45.45	1	4	4	4	88	10.712	10.814
AT4G25050.1	acyl carrier protein 4	11.68	2	1	1	1	137	14.5355	4.81787
AT1G09200.1	Histone superfamily protein	10.29	7	2	2	3	136	15.2585	11.2974
AT2G35500.1	shikimate kinase like 2	6.72	1	2	2	2	387	42.6608	6.27783
AT4G18040.1	eukaryotic translation initiation factor 4E	5.53	1	1	1	1	235	26.5028	5.12256
AT2G37660.1	NAD(P)-binding Rossmann-fold superfamily protein	4.92	1	1	1	1	325	34.8582	8.30908
AT5G10160.1	Thioesterase superfamily protein	8.22	2	2	2	2	219	24.1076	9.26123
AT1G30120.1	pyruvate dehydrogenase E1 beta	2.46	2	1	1	2	406	44.2162	6.354
AT3G12390.1	Nascent polypeptide-associated complex (NAC), alpha subunit family protein	23.15	2	3	3	3	203	21.9689	4.4751
AT4G24770.1	31-kDa RNA binding protein	9.42	1	3	3	5	329	35.7656	4.65283
AT4G34870.1	rotamase cyclophilin 5	13.95	4	3	3	4	172	18.3662	8.68994
AT1G49600.1	RNA-binding protein 47A	6.74	1	1	2	2	445	48.4528	5.99854
AT3G54600.1	Class I glutamine amidotransferase-like superfamily protein	2.76	1	1	1	1	399	43.1139	5.85889
AT2G34470.1	urease accessory protein G	12.73	2	3	3	3	275	30.0641	6.52197
AT1G58080.1	ATP phosphoribosyl transferase 1	7.79	1	2	2	2	411	44.5283	6.43018
AT2G29630.2	thiaminC	5.12	1	3	3	3	644	71.941	6.44287
AT1G58290.1	Glutamyl-tRNA reductase family protein	4.24	2	2	2	3	543	59.4776	7.84033
AT2G26780.1	ARM repeat superfamily protein	0.71	1	1	1	1	1826	201.083	6.63916
AT2G15860.1	unknown protein; FUNCTIONS IN: molecular_function unknown; INVOLVED IN: biological_process unknown; LOCATED IN: cellular_component unknown; EXPRESSED IN: 24 plant structures; EXPRESSED DURING: 13 growth stages; Has 30201 Blast hits to 17322 proteins in 780 species: Archae - 12; Bacteria - 1396; Metazoa - 17338; Fungi - 3422; Plants - 5037; Viruses - 0; Other Eukaryotes - 2996 (source: NCBI BLink).	2.73	2	1	1	1	512	55.5404	4.75439
AT3G16420.1	PYK10-binding protein 1	15.77	2	3	3	3	298	32.1383	5.77002
AT4G32930.1	unknown protein; CONTAINS InterPro DOMAIN/s: Protein of unknown function DUF866, eukaryotic (InterPro:IPR008584); Has 30201 Blast hits to 17322 proteins in 780 species: Archae - 12; Bacteria - 1396; Metazoa - 17338; Fungi - 3422; Plants - 5037; Viruses - 0; Other Eukaryotes - 2996 (source: NCBI BLink).	18.56	2	3	3	3	167	18.4537	4.83057
AT5G48810.1	cytochrome B5 isoform D	34.29	1	3	3	3	140	15.0877	5.13525
AT1G04750.2	vesicle-associated membrane protein 721	17.68	9	3	3	4	181	20.4938	9.15869
AT3G55760.1	unknown protein; LOCATED IN: chloroplast stroma, chloroplast; EXPRESSED IN: 16 plant structures; EXPRESSED DURING: 10 growth stages; BEST Arabidopsis thaliana protein match is: unknown protein (TAIR:AT1G42430.2); Has 176 Blast hits to 125 proteins in 40 species: Archae - 0; Bacteria - 3; Metazoa - 19; Fungi - 9; Plants - 81; Viruses - 0; Other Eukaryotes - 64 (source: NCBI BLink).	3.29	1	1	1	1	578	65.5326	5.49072
AT1G70890.1	MLP-like protein 43	13.29	1	2	2	2	158	17.8781	5.84619
AT1G56500.1	haloacid dehalogenase-like hydrolase family protein	1.99	1	2	2	2	1055	114.331	5.63037
AT5G02790.1	Glutathione S-transferase family protein	7.23	1	2	2	2	235	27.0729	5.19873
AT1G43690.1	ubiquitin interaction motif-containing protein	2.17	1	1	1	1	599	65.4219	5.17334
AT1G60970.1	SNARE-like superfamily protein	6.21	2	2	2	2	177	19.6032	4.67822
AT3G55250.1	unknown protein; FUNCTIONS IN: molecular_function unknown; INVOLVED IN: biological_process unknown; LOCATED IN: mitochondrion, chloroplast, nucleus; EXPRESSED IN: 23 plant structures; EXPRESSED DURING: 13 growth stages; Has 46 Blast hits to 46 proteins in 17 species: Archae - 0; Bacteria - 0; Metazoa - 0; Fungi - 0; Plants - 46; Viruses - 0; Other Eukaryotes - 0 (source: NCBI BLink).	7.58	1	2	2	2	277	31.2252	6.07471
AT2G05920.1	Subtilase family protein	2.52	1	1	1	1	754	79.9653	8.35303
AT3G11910.2	ubiquitin-specific protease 13	5.03	2	1	6	6	1114	130.439	5.57959
AT5G06600.2	ubiquitin-specific protease 12	5.56	3	1	6	6	1115	130.397	5.77002
AT5G20490.2	Myosin family protein with Dil domain	3	3	3	4	4	1465	166.405	8.60205
AT1G65220.1	ARM repeat superfamily protein	6.33	1	2	2	2	411	47.0305	5.51611
AT1G21630.1	Calcium-binding EF hand family protein	1.97	2	2	2	2	1218	131.77	5.63037
AT3G58730.1	vacuolar ATP synthase subunit D (VATD) / V-ATPase D subunit / vacuolar proton pump D subunit (VATPD)	29.5	1	8	8	9	261	29.0405	9.51025
AT5G24710.1	Transducin/WD40 repeat-like superfamily protein	2.03	1	2	2	2	1377	147.978	6.72705
AT2G21870.2	copper ion binding;cobalt ion binding;zinc ion binding	17.27	2	3	3	3	220	25.1443	9.01221
AT1G64680.1	unknown protein; BEST Arabidopsis thaliana protein match is: unknown protein (TAIR:AT1G03055.1); Has 146 Blast hits to 146 proteins in 26 species: Archae - 0; Bacteria - 6; Metazoa - 0; Fungi - 0; Plants - 125; Viruses - 0; Other Eukaryotes - 15 (source: NCBI BLink).	4	1	1	1	1	250	28.144	8.20654
AT2G19520.1	Transducin family protein / WD-40 repeat family protein	6.9	1	2	2	2	507	55.7246	6.22705
AT1G64200.1	vacuolar H+-ATPase subunit E isoform 3	11.81	1	1	3	3	237	27.0681	6.18896
AT4G16130.1	arabinose kinase	3.18	2	3	3	3	1039	114.189	6.30322
AT3G11710.1	lysyl-tRNA synthetase 1	8.31	1	6	6	7	626	70.8426	6.23975
AT1G62640.1	3-ketoacyl-acyl carrier protein synthase III	3.22	1	1	1	1	404	42.8196	7.35693
AT5G47840.1	adenosine monophosphate kinase	4.24	1	1	1	1	283	31.4323	7.60596
AT2G19940.1	oxidoreductases, acting on the aldehyde or oxo group of donors, NAD or NADP as acceptor;copper ion binding	15.46	1	6	6	6	401	44.108	8.29443
AT4G30000.1	Dihydropterin pyrophosphokinase / Dihydropteroate synthase	2.53	2	1	1	1	554	60.6992	7.43018
AT1G17640.1	RNA-binding (RRM/RBD/RNP motifs) family protein	7.05	1	2	2	2	369	40.1787	5.96045
AT3G11780.1	MD-2-related lipid recognition domain-containing protein / ML domain-containing protein	8.5	2	1	1	1	153	16.7942	5.09717
AT1G55480.1	protein containing PDZ domain, a K-box domain, and a TPR region	2.99	1	1	1	1	335	37.387	8.11865
AT3G17810.1	pyrimidine 1	1.64	1	1	1	2	426	46.8164	6.80029
AT5G14320.1	Ribosomal protein S13/S18 family	20.12	2	4	4	5	169	19.0843	10.2573
AT5G02940.1	Protein of unknown function (DUF1012)	1.23	1	1	1	1	813	92.0792	7.63525
AT5G27540.1	MIRO-related GTP-ase 1	5.56	1	3	3	4	648	72.2767	5.30029
AT4G33950.2	Protein kinase superfamily protein	4.14	9	1	1	1	314	35.6278	4.97021
AT1G80380.1	P-loop containing nucleoside triphosphate hydrolases superfamily protein	4.97	4	2	2	2	362	40.8072	6.23975
AT2G35390.3	Phosphoribosyltransferase family protein	6.98	6	2	2	2	344	37.2951	8.35303
AT1G15950.2	cinnamoyl coa reductase 1	8.9	2	3	3	3	337	37.1632	7.91357
AT2G29570.1	proliferating cell nuclear antigen 2	9.85	2	3	3	4	264	29.2035	4.71631
AT3G53560.1	Tetratricopeptide repeat (TPR)-like superfamily protein	10.88	1	3	4	4	340	38.6402	7.06396
AT1G01100.1	60S acidic ribosomal protein family	34.82	1	1	1	2	112	11.1545	4.36084
AT4G32460.1	Protein of unknown function, DUF642	2.19	2	1	1	1	365	39.7933	8.06006
AT4G04950.1	thioredoxin family protein	7.38	2	3	3	3	488	53.0818	5.08447
AT3G14390.1	Pyridoxal-dependent decarboxylase family protein	9.09	1	1	4	4	484	53.5236	6.97607
AT4G31180.1	Class II aminoacyl-tRNA and biotin synthetases superfamily protein	1.79	1	1	1	1	558	62.8783	6.22705
AT3G55620.1	Translation initiation factor IF6	4.49	1	1	1	1	245	26.4653	4.7417
AT5G66680.1	dolichyl-diphosphooligosaccharide-protein glycosyltransferase 48kDa subunit family protein	5.26	1	2	2	2	437	48.7138	6.34131
AT1G54080.1	oligouridylate-binding protein 1A	5.63	5	3	3	3	426	47.2039	7.15186
AT4G35830.1	aconitase 1	5.35	4	5	5	6	898	98.0897	6.40479
AT5G24300.1	Glycogen/starch synthases, ADP-glucose type	2.15	1	1	1	1	652	72.053	6.45557
AT2G29450.1	glutathione S-transferase tau 5	8.93	1	2	2	2	224	25.9836	5.5542
AT1G03900.1	non-intrinsic ABC protein 4	4.41	1	1	1	1	272	29.7769	6.43018
AT4G21770.1	Pseudouridine synthase family protein	3.81	1	2	2	2	472	52.9037	7.89893
AT5G36700.3	2-phosphoglycolate phosphatase 1	3.31	2	1	1	1	332	36.4525	7.60596
AT1G10360.1	glutathione S-transferase TAU 18	3.96	1	1	1	1	227	25.8944	7.1665
AT4G24930.1	thylakoid lumenal 17.9 kDa protein, chloroplast	4.89	1	1	1	1	225	24.6797	6.66846
AT1G16890.1	ubiquitin-conjugating enzyme 36	9.17	3	1	1	1	120	13.6221	7.32764
AT5G23310.1	Fe superoxide dismutase 3	7.22	1	2	2	3	263	30.3412	8.48486
AT5G19140.2	Aluminium induced protein with YGL and LRDR motifs	4.05	2	1	1	1	222	23.8532	5.87158
AT4G34350.1	4-hydroxy-3-methylbut-2-enyl diphosphate reductase	6.22	1	3	3	3	466	52.7477	6.07471
AT2G14720.1	vacuolar sorting receptor 4	2.55	5	2	2	2	628	69.7666	5.47803
AT4G05530.1	indole-3-butyric acid response 1	3.15	1	1	1	1	254	26.748	8.38232
AT1G44835.1	YbaK/aminoacyl-tRNA synthetase-associated domain	8.79	2	2	2	2	307	33.6897	8.42627
AT1G20340.1	Cupredoxin superfamily protein	14.37	1	1	1	1	167	16.9737	5.19873
AT3G53420.1	plasma membrane intrinsic protein 2A	11.5	1	3	3	4	287	30.4548	8.39697
AT4G10060.1	Beta-glucosidase, GBA2 type family protein	1.41	1	1	1	1	922	104.285	6.22705
AT4G16720.1	Ribosomal protein L23/L15e family protein	10.29	2	2	2	2	204	24.2242	11.4438
AT2G35630.1	ARM repeat superfamily protein	1.26	1	2	2	2	1978	217.413	7.56201
AT4G17870.1	Polyketide cyclase/dehydrase and lipid transport superfamily protein	8.38	1	1	1	1	191	21.5617	5.8208
ATMG00640.1	hydrogen ion transporting ATP synthases, rotational mechanism;zinc ion binding	7.29	1	2	2	2	192	21.5563	9.39307
AT3G46610.1	Pentatricopeptide repeat (PPR-like) superfamily protein	1.35	1	1	1	1	665	75.1268	7.35693
AT3G10220.1	tubulin folding cofactor B	4.53	1	1	1	1	243	27.3134	5.45264
AT4G13170.1	Ribosomal protein L13 family protein	16.99	4	1	3	4	206	23.6138	10.3892
AT5G12950.1	Putative glycosyl hydrolase of unknown function (DUF1680)	1.86	1	1	1	1	861	96.175	7.13721
AT3G21110.1	purin 7	2.68	1	1	1	1	411	46.0345	6.44287
ATCG00330.1	chloroplast ribosomal protein S14	17	1	2	2	3	100	11.7354	11.2241
AT1G21130.2	O-methyltransferase family protein	11.82	5	3	3	4	296	32.2126	5.52881
AT1G17290.1	alanine aminotransferas	9.58	5	4	4	4	543	59.7832	6.43018
AT3G48990.1	AMP-dependent synthetase and ligase family protein	2.14	1	1	1	1	514	55.5098	6.53662
AT2G38750.1	annexin 4	12.54	1	2	2	2	319	36.1988	7.37158
AT1G28400.1	unknown protein; FUNCTIONS IN: molecular_function unknown; INVOLVED IN: biological_process unknown; LOCATED IN: endomembrane system; EXPRESSED IN: 22 plant structures; EXPRESSED DURING: 13 growth stages; BEST Arabidopsis thaliana protein match is: unknown protein (TAIR:AT2G33850.1); Has 45374 Blast hits to 18870 proteins in 668 species: Archae - 72; Bacteria - 1460; Metazoa - 1191; Fungi - 1038; …	4.18	1	1	1	1	335	39.6309	4.85596
AT3G28220.1	TRAF-like family protein	2.43	1	1	1	1	370	42.8596	8.49951
AT1G01820.1	peroxin 11c	6.38	1	1	1	1	235	25.896	9.75928
AT1G10370.1	Glutathione S-transferase family protein	3.96	1	1	1	1	227	25.2911	6.59521
AT2G45470.1	FASCICLIN-like arabinogalactan protein 8	5.95	2	3	3	3	420	43.0484	5.68115
AT4G22710.1	cytochrome P450, family 706, subfamily A, polypeptide 2	8.56	5	4	4	5	526	59.3878	6.90283
AT5G13560.1	unknown protein; BEST Arabidopsis thaliana protein match is: unknown protein (TAIR:AT2G37370.1); Has 12055 Blast hits to 8846 proteins in 811 species: Archae - 217; Bacteria - 1046; Metazoa - 6104; Fungi - 1115; Plants - 528; Viruses - 14; Other Eukaryotes - 3031 (source: NCBI BLink).	2.95	1	2	2	2	679	76.6043	5.10986
AT3G09940.2	monodehydroascorbate reductase	4.39	2	1	1	1	433	47.5644	5.33838
AT2G35840.1	Sucrose-6F-phosphate phosphohydrolase family protein	8.77	2	4	4	4	422	47.8254	6.59521
AT2G19760.1	profilin 1	14.5	1	1	1	1	131	14.2571	4.81787
AT4G18030.1	S-adenosyl-L-methionine-dependent methyltransferases superfamily protein	1.77	1	1	1	1	621	70.2923	7.6792
AT3G61650.1	gamma-tubulin	4.85	2	1	1	1	474	53.2127	5.93506
AT3G49870.1	ADP-ribosylation factor-like A1C	17.39	3	3	3	3	184	20.3905	7.78174
AT1G06530.1	Tropomyosin-related	4.02	1	1	1	1	323	36.0973	4.80518
AT3G14310.1	pectin methylesterase 3	4.73	2	2	2	2	592	64.2158	8.86572
AT5G36880.1	acetyl-CoA synthetase	2.89	2	2	2	2	693	76.6841	5.63037
AT3G19340.1	Protein of unknown function (DUF3754)	3.7	1	1	1	1	487	56.7514	6.26514
ATMG00160.1	cytochrome oxidase 2	6.54	1	2	2	2	260	29.3572	5.70654
AT5G65620.1	Zincin-like metalloproteases family protein	4.17	1	1	4	5	791	88.7011	6.27783
AT5G10540.1	Zincin-like metalloproteases family protein	4.71	1	1	4	5	701	78.9944	5.63037
AT2G41110.1	calmodulin 2	13.42	5	1	2	2	149	16.8089	4.27197
AT3G05970.1	long-chain acyl-CoA synthetase 6	4.28	1	3	3	3	701	76.555	7.92822
AT2G44310.1	Calcium-binding EF-hand family protein	10.56	1	1	1	1	142	15.8108	4.51318
AT1G79040.1	photosystem II subunit R	5.71	1	1	1	1	140	14.5766	9.62744
AT1G68560.1	alpha-xylosidase 1	3.39	2	3	3	3	915	102.333	6.771
AT1G21690.2	ATPase family associated with various cellular activities (AAA)	3.06	3	1	1	1	327	36.1723	5.35107
AT1G80650.1	RNAse THREE-like protein 1	3.54	4	1	1	1	198	22.6044	8.51416
AT2G47710.1	Adenine nucleotide alpha hydrolases-like superfamily protein	9.26	1	1	1	1	162	17.2899	7.88428
AT1G61870.1	pentatricopeptide repeat 336	1.72	1	1	1	1	408	45.7285	8.57275
AT3G47390.2	cytidine/deoxycytidylate deaminase family protein	4.03	2	2	2	2	596	65.078	6.40479
AT5G42980.1	thioredoxin 3	18.64	1	2	2	2	118	13.1008	5.13525
AT5G56680.1	Class II aminoacyl-tRNA and biotin synthetases superfamily protein	4.9	2	2	2	2	572	63.7426	5.57959
AT2G05620.1	proton gradient regulation 5	8.27	1	1	1	1	133	14.2837	10.6528
AT4G09720.1	RAB GTPase homolog G3A	9.71	6	1	2	2	206	22.7363	5.30029
AT4G00570.1	NAD-dependent malic enzyme 2	1.81	1	1	1	1	607	66.598	7.06396
AT3G47860.1	chloroplastic lipocalin	2.55	1	1	1	1	353	39.0903	6.7417
AT1G48830.1	Ribosomal protein S7e family protein	21.47	1	3	3	3	191	21.909	9.80322
AT5G64940.1	ABC2 homolog 13	2.37	1	2	2	2	761	85.9705	9.24658
AT5G17380.1	Thiamine pyrophosphate dependent pyruvate decarboxylase family protein	4.55	1	2	2	2	572	61.4319	6.04932
AT4G11820.1	hydroxymethylglutaryl-CoA synthase / HMG-CoA synthase / 3-hydroxy-3-methylglutaryl coenzyme A synthase	6.16	2	3	3	3	406	45.1765	7.1958
AT3G19480.1	D-3-phosphoglycerate dehydrogenase	5.27	1	2	3	3	588	62.0832	8.23584
AT1G04420.1	NAD(P)-linked oxidoreductase superfamily protein	2.67	1	1	1	1	412	46.3979	8.52881
AT2G27020.1	20S proteasome alpha subunit G1	10.04	1	2	2	2	249	27.3598	6.31592
AT1G65960.1	glutamate decarboxylase 2	15.62	7	5	5	5	365	41.7256	6.46826
AT3G62010.2	unknown protein; LOCATED IN: cellular_component unknown; EXPRESSED IN: 23 plant structures; EXPRESSED DURING: 15 growth stages.	2.64	2	3	3	3	1251	141.079	6.94678
AT3G52300.1	ATP synthase D chain, mitochondrial	17.26	2	3	3	3	168	19.5739	5.18604
AT5G13290.3	Protein kinase superfamily protein	2.29	3	1	1	1	306	34.4614	10.3159
AT5G13450.1	delta subunit of Mt ATP synthase	12.61	2	3	3	3	238	26.305	9.23193
AT3G49910.1	Translation protein SH3-like family protein	13.7	2	3	3	3	146	16.9342	10.7847
AT3G12260.1	LYR family of Fe/S cluster biogenesis protein	27.82	1	3	3	3	133	15.0728	9.08545
AT2G25840.3	Nucleotidylyl transferase superfamily protein	3.28	3	1	1	1	396	43.8854	7.89893
AT1G72810.1	Pyridoxal-5'-phosphate-dependent enzyme family protein	3.49	1	1	2	3	516	56.8888	8.04541
AT5G02710.1	unknown protein; LOCATED IN: chloroplast; EXPRESSED IN: 21 plant structures; EXPRESSED DURING: 13 growth stages; CONTAINS InterPro DOMAIN/s: Uncharacterised protein family UPF0153 (InterPro:IPR005358); Has 240 Blast hits to 240 proteins in 73 species: Archae - 10; Bacteria - 110; Metazoa - 0; Fungi - 0; Plants - 25; Viruses - 0; Other Eukaryotes - 95 (source: NCBI BLink).	7.95	1	2	2	2	176	19.6105	8.20654
AT5G53170.1	FTSH protease 11	1.86	1	1	1	1	806	88.6617	6.12549
AT3G63170.1	Chalcone-flavanone isomerase family protein	11.47	1	4	4	4	279	30.3756	7.48877
AT1G54630.2	acyl carrier protein 3	9.35	3	1	1	1	107	11.5001	9.5249
AT3G22220.1	hAT transposon superfamily	1.84	1	1	1	1	761	86.3353	5.66846
AT3G45450.1	Double Clp-N motif-containing P-loop nucleoside triphosphate hydrolases superfamily protein	6.74	1	1	3	3	341	37.3228	8.51416
AT1G52400.2	beta glucosidase 18	7.16	4	1	2	2	461	52.3379	6.97607
AT3G13110.1	serine acetyltransferase 2;2	1.79	1	1	1	1	391	42.6939	7.84033
AT4G29810.1	MAP kinase kinase 2	9.64	3	3	3	3	363	39.8234	6.44287
AT1G21600.1	plastid transcriptionally active 6	9.45	1	3	3	4	328	37.3535	5.021
ATMG00510.1	NADH dehydrogenase subunit 7	3.3	1	1	1	1	394	44.5493	7.81104
AT4G23600.3	Tyrosine transaminase family protein	8.16	3	3	3	3	380	42.2017	5.74463
AT1G15980.1	NDH-dependent cyclic electron flow 1	5.64	1	3	3	3	461	50.9902	6.93213
AT4G31390.2	Protein kinase superfamily protein	5.78	2	4	4	4	657	73.7907	5.8208
AT1G55890.1	Tetratricopeptide repeat (TPR)-like superfamily protein	6.03	1	2	2	2	398	44.9657	8.77783
AT5G48880.1	peroxisomal 3-keto-acyl-CoA thiolase 2	8.7	2	2	2	2	414	43.145	7.04932
AT1G04690.1	potassium channel beta subunit 1	9.15	1	3	3	3	328	36.5157	7.41553
AT2G33470.1	glycolipid transfer protein 1	13.37	1	2	2	2	202	22.7253	7.38623
AT5G12410.1	THUMP domain-containing protein	3.72	1	1	1	1	376	41.9142	5.31299
AT1G23740.1	Oxidoreductase, zinc-binding dehydrogenase family protein	7.77	1	3	3	3	386	40.9608	8.35303
AT1G56110.1	homolog of nucleolar protein NOP56	8.05	2	4	4	4	522	58.6364	8.70459
AT2G04780.1	FASCICLIN-like arabinoogalactan 7	3.54	1	1	1	1	254	26.829	6.53662
AT1G06690.1	NAD(P)-linked oxidoreductase superfamily protein	9.55	1	3	3	4	377	41.4715	8.82178
AT1G47260.1	gamma carbonic anhydrase 2	20.14	1	3	4	4	278	30.0465	7.23975
AT5G03880.1	Thioredoxin family protein	8.85	1	3	3	3	339	37.0162	8.88037
AT1G36240.1	Ribosomal protein L7Ae/L30e/S12e/Gadd45 family protein	9.82	3	1	1	2	112	12.3095	9.77393
AT5G66530.1	Galactose mutarotase-like superfamily protein	7.49	1	2	2	2	307	33.6708	5.96045
AT1G47128.1	Granulin repeat cysteine protease family protein	7.14	1	2	2	2	462	50.9334	5.41455
AT3G08010.1	RNA binding	4.01	1	1	1	1	374	41.8905	5.13525
AT1G22270.1	Trm112p-like protein	7.26	1	1	1	1	124	13.9522	5.73193
AT3G07660.1	Kinase-related protein of unknown function (DUF1296)	1.66	1	1	1	1	841	90.0208	6.91748
AT4G25550.1	Cleavage/polyadenylation specificity factor, 25kDa subunit	12	1	2	2	2	200	22.8147	9.11475
AT5G43470.1	Disease resistance protein (CC-NBS-LRR class) family	3.3	1	1	3	3	908	104.615	6.72705
AT2G16890.2	UDP-Glycosyltransferase superfamily protein	1.46	1	1	1	2	478	53.7131	5.93506
AT1G17580.1	myosin 1	1.32	1	1	2	2	1520	172.799	8.30908
AT4G10110.1	RNA-binding (RRM/RBD/RNP motifs) family protein	4.62	1	1	1	1	173	19.3297	7.12256
AT1G32080.1	membrane protein, putative	3.71	1	1	1	2	512	53.9819	9.56885
AT2G45180.1	Bifunctional inhibitor/lipid-transfer protein/seed storage 2S albumin superfamily protein	11.19	1	1	1	2	134	13.9456	8.99756
AT4G27520.1	early nodulin-like protein 2	3.44	1	1	1	1	349	35.0422	9.31982
AT1G67650.1	SRP72 RNA-binding domain	1.38	2	1	1	1	651	71.7791	8.71924
AT1G15140.2	FAD/NAD(P)-binding oxidoreductase	19.19	2	4	4	5	271	29.7344	8.27979
AT5G16130.1	Ribosomal protein S7e family protein	11.58	1	1	1	1	190	22.0468	9.74463
AT3G54400.1	Eukaryotic aspartyl protease family protein	4.94	1	2	2	2	425	45.4461	9.08545
AT5G03350.1	Legume lectin family protein	4.01	1	1	1	1	274	30.1434	9.37842
AT5G63890.1	histidinol dehydrogenase	2.88	2	1	1	1	452	48.9258	5.43994
AT2G27730.1	copper ion binding	13.27	1	1	1	1	113	11.9403	9.64209
AT2G21270.1	ubiquitin fusion degradation 1	3.45	2	1	1	1	319	35.3008	6.69775
AT1G77180.3	chromatin protein family	2.15	2	1	1	1	511	57.6916	9.56885
AT3G13860.1	heat shock protein 60-3A	1.57	1	1	1	1	572	60.4288	6.1001
AT1G32440.1	plastidial pyruvate kinase 3	3.68	1	1	2	2	571	62.5752	7.81104
AT5G37360.1	unknown protein; FUNCTIONS IN: molecular_function unknown; INVOLVED IN: biological_process unknown; LOCATED IN: chloroplast thylakoid membrane, chloroplast; EXPRESSED IN: 23 plant structures; EXPRESSED DURING: 13 growth stages; Has 1807 Blast hits to 1807 proteins in 277 species: Archae - 0; Bacteria - 0; Metazoa - 736; Fungi - 347; Plants - 385; Viruses - 0; Other Eukaryotes - 339 (source: NCBI …	3.56	1	1	1	1	309	33.4183	7.84033
AT5G46210.1	cullin4	2.78	1	2	2	2	792	91.4135	8.01611
AT2G43100.1	isopropylmalate isomerase 2	8.59	1	1	2	2	256	27.0264	6.11279
AT1G62820.1	Calcium-binding EF-hand family protein	12.84	1	1	2	2	148	16.5684	5.021
AT1G19570.2	dehydroascorbate reductase	3.77	2	1	1	1	212	23.4401	5.90967
AT1G12310.1	Calcium-binding EF-hand family protein	12.84	1	1	2	2	148	16.5063	4.94482
AT5G12110.1	Glutathione S-transferase, C-terminal-like;Translation elongation factor EF1B/ribosomal protein S6	10.96	1	1	2	2	228	24.7733	4.69092
AT4G29350.1	profilin 2	22.14	1	2	2	2	131	13.9889	5.021
AT2G42220.1	Rhodanese/Cell cycle control phosphatase superfamily protein	6.41	1	2	2	2	234	25.4943	8.66064
AT5G58330.3	lactate/malate dehydrogenase family protein	10.78	3	4	4	4	334	36.3676	5.07178
AT3G23940.2	dehydratase family	3.8	2	2	2	2	606	64.6715	6.22705
AT4G00630.1	K+ efflux antiporter 2	0.85	3	1	1	1	1174	126.079	5.19873
AT3G12130.1	KH domain-containing protein / zinc finger (CCCH type) family protein	7.26	1	1	1	1	248	25.9356	9.42236
AT3G28710.1	ATPase, V0/A0 complex, subunit C/D	7.98	3	2	2	2	351	40.765	5.16064
AT3G54900.1	CAX interacting protein 1	5.78	1	1	1	1	173	19.297	8.44092
AT3G02730.1	thioredoxin F-type 1	11.24	1	2	2	2	178	19.3131	8.92432
AT4G13200.1	unknown protein; FUNCTIONS IN: molecular_function unknown; INVOLVED IN: biological_process unknown; LOCATED IN: thylakoid, chloroplast thylakoid membrane, chloroplast, plastoglobule; EXPRESSED IN: 22 plant structures; EXPRESSED DURING: 13 growth stages; Has 97 Blast hits to 97 proteins in 46 species: Archae - 0; Bacteria - 65; Metazoa - 2; Fungi - 0; Plants - 28; Viruses - 0; Other Eukaryotes - 2…	4.86	1	1	1	1	185	20.4172	5.30029
AT1G79870.1	D-isomer specific 2-hydroxyacid dehydrogenase family protein	13.42	2	5	5	5	313	34.1399	5.89697
AT5G16715.1	ATP binding;valine-tRNA ligases;aminoacyl-tRNA ligases;nucleotide binding;ATP binding;aminoacyl-tRNA ligases	6.16	1	5	5	5	974	110.56	6.3667
AT2G47240.1	AMP-dependent synthetase and ligase family protein	3.94	1	2	2	2	660	74.55	6.354
AT1G20440.1	cold-regulated 47	11.32	1	2	3	3	265	29.8789	4.76709
AT2G33430.1	differentiation and greening-like 1	4.11	1	1	1	1	219	24.6992	8.23584
AT1G13730.1	Nuclear transport factor 2 (NTF2) family protein with RNA binding (RRM-RBD-RNP motifs) domain	2.34	1	1	1	1	428	46.7745	7.59131
AT2G26990.1	proteasome family protein	2.05	1	1	1	1	439	51.1537	5.56689
AT3G02320.1	N2,N2-dimethylguanosine tRNA methyltransferase	2.04	2	1	1	1	589	65.562	7.7085
AT1G29350.1	Kinase-related protein of unknown function (DUF1296)	1.81	2	1	1	1	831	90.8239	5.84619
AT3G18080.1	B-S glucosidase 44	3.52	3	2	2	2	512	58.9459	9.42236
AT5G27670.1	histone H2A 7	14	8	1	2	2	150	15.8987	10.4624
AT3G46630.1	Protein of unknown function (DUF3223)	8.21	1	2	2	2	207	24.1764	8.17725
AT1G68590.1	Ribosomal protein PSRP-3/Ycf65	9.04	3	2	2	2	166	18.4607	9.23193
AT4G26870.1	Class II aminoacyl-tRNA and biotin synthetases superfamily protein	5.26	1	3	3	3	532	60.2949	6.62451
AT4G13770.1	cytochrome P450, family 83, subfamily A, polypeptide 1	4.38	1	2	2	2	502	57.4116	8.48486
AT4G21210.1	PPDK regulatory protein	10.17	2	4	4	4	403	43.6564	7.40088
AT1G73230.1	Nascent polypeptide-associated complex NAC	23.03	2	4	4	4	165	17.9934	6.21436
AT4G17190.1	farnesyl diphosphate synthase 2	9.06	2	1	4	4	342	39.8002	5.77002
AT2G34357.1	ARM repeat superfamily protein	0.47	1	1	1	1	1280	141.707	8.48486
AT3G52500.1	Eukaryotic aspartyl protease family protein	5.33	1	2	2	2	469	50.9726	8.20654
AT5G05200.1	Protein kinase superfamily protein	1.48	1	1	1	1	540	60.2763	6.72705
AT5G46790.1	PYR1-like 1	10.86	1	2	2	2	221	25.3454	5.47803
AT5G41950.1	Tetratricopeptide repeat (TPR)-like superfamily protein	6.02	1	3	3	4	565	62.3594	4.75439
AT1G44170.3	aldehyde dehydrogenase 3H1	2.85	2	1	1	1	421	46.1859	9.02686
AT3G11170.1	fatty acid desaturase 7	2.24	1	1	1	2	446	51.142	8.11865
AT1G56430.1	nicotianamine synthase 4	3.4	1	1	1	1	324	36.3283	5.26221
AT1G65980.1	thioredoxin-dependent peroxidase 1	10.49	2	2	2	2	162	17.417	5.36377
AT1G53280.1	Class I glutamine amidotransferase-like superfamily protein	4.79	1	2	2	2	438	46.9605	7.85498
AT1G09070.1	soybean gene regulated by cold-2	5.86	1	2	2	2	324	34.1678	6.94678
AT1G16460.1	rhodanese homologue 2	11.95	2	3	3	3	318	34.6953	5.2749
AT3G10060.1	FKBP-like peptidyl-prolyl cis-trans isomerase family protein	4.35	1	1	1	1	230	24.4891	9.62744
AT1G29700.1	Metallo-hydrolase/oxidoreductase superfamily protein	6.57	1	2	2	2	350	38.1273	6.17627
AT1G16350.1	Aldolase-type TIM barrel family protein	10.96	2	5	5	5	502	54.0173	6.48096
AT3G59770.2	sacI homology domain-containing protein / WW domain-containing protein	1.35	3	2	2	2	1405	155.276	6.87354
AT5G58950.1	Protein kinase superfamily protein	2.1	1	1	1	1	525	58.8193	9.26123
AT3G43980.1	Ribosomal protein S14p/S29e family protein	28.57	3	2	2	2	56	6.42517	10.0229
AT1G26761.1	Arabinanase/levansucrase/invertase	2.7	1	1	1	1	444	49.7093	6.66846
AT5G48620.1	Disease resistance protein (CC-NBS-LRR class) family	3.3	1	1	3	3	908	104.382	6.84424
AT5G24490.1	30S ribosomal protein, putative	6.49	1	3	3	3	308	34.835	6.75635
AT5G24020.1	septum site-determining protein (MIND)	2.45	1	1	1	1	326	35.6678	7.69385
AT1G75350.1	Ribosomal protein L31	8.33	1	1	1	1	144	16.0225	9.80322
AT1G64650.2	Major facilitator superfamily protein	2.61	2	1	1	1	421	46.1813	6.771
AT3G10520.1	haemoglobin 2	12.03	1	2	2	2	158	17.8603	5.57959
AT5G08170.1	porphyromonas-type peptidyl-arginine deiminase family protein	2.35	1	1	1	1	383	43.1283	5.26221
AT5G44500.1	Small nuclear ribonucleoprotein family protein	3.15	2	1	1	1	254	26.9816	10.7114
AT5G24400.1	NagB/RpiA/CoA transferase-like superfamily protein	15.08	1	4	4	4	325	35.6221	7.76709
AT1G24300.2	GYF domain-containing protein	1.61	3	1	1	1	1490	165.583	6.06201
AT4G26000.1	RNA-binding KH domain-containing protein	3.23	1	1	1	1	495	53.9914	5.021
AT4G02620.1	vacuolar ATPase subunit F family protein	7.03	1	1	1	1	128	14.2504	6.56592
AT4G12650.1	Endomembrane protein 70 protein family	1.38	1	1	1	1	652	74.0912	6.17627
AT4G33050.4	calmodulin-binding family protein	3.27	4	1	1	1	336	38.1967	9.23193
AT3G24503.1	aldehyde dehydrogenase 2C4	2.4	1	1	1	1	501	54.3255	5.69385
AT4G02030.1	Vps51/Vps67 family (components of vesicular transport) protein	3.33	2	3	3	3	780	88.4608	6.27783
AT5G22650.2	histone deacetylase 2B	6.23	2	2	2	2	305	32.1996	4.81787
AT5G12040.2	Nitrilase/cyanide hydratase and apolipoprotein N-acyltransferase family protein	5.78	2	1	1	1	294	31.9576	8.99756
AT4G24680.1	modifier of snc1	1.05	1	1	1	1	1427	155.278	9.37842
AT4G16500.1	Cystatin/monellin superfamily protein	18.8	1	2	2	2	117	12.5479	9.12939
AT3G48530.1	SNF1-related protein kinase regulatory subunit gamma 1	4.95	1	2	2	2	424	47.3925	5.30029
AT3G54200.1	Late embryogenesis abundant (LEA) hydroxyproline-rich glycoprotein family	5.53	1	1	1	1	235	25.7681	9.78857
AT3G61140.1	26S proteasome, regulatory subunit Rpn7;Proteasome component (PCI) domain	5.44	1	2	2	2	441	50.5465	7.31299
AT1G75660.1	5'-3' exoribonuclease 3	1.08	1	1	1	1	1020	116.752	7.00537
AT1G76540.1	cyclin-dependent kinase B2;1	7.03	5	2	2	2	313	35.5704	8.44092
AT1G09130.1	ATP-dependent caseinolytic (Clp) protease/crotonase family protein	4.85	2	2	2	2	330	36.2837	8.48486
AT2G22400.1	S-adenosyl-L-methionine-dependent methyltransferases superfamily protein	2.48	1	2	2	2	808	89.7556	6.06201
AT4G29410.1	Ribosomal L28e protein family	26.57	1	1	3	3	143	15.9008	11.0483
AT5G62810.1	peroxin 14	5.13	1	2	2	2	507	55.5608	5.97314
ATCG00420.1	NADH dehydrogenase subunit J	4.43	1	1	1	1	158	18.5464	7.03467
AT4G32410.1	cellulose synthase 1	2.68	8	1	3	3	1081	122.159	6.94678
AT5G07190.2	seed gene 3	3.24	2	1	1	1	185	19.8617	7.15186
AT4G29220.1	phosphofructokinase 1	2.75	1	1	1	1	473	51.9584	7.54736
AT1G48850.2	chorismate synthase, putative / 5-enolpyruvylshikimate-3-phosphate phospholyase, putative	4.21	3	1	1	1	380	41.0407	8.80713
AT3G57020.2	Calcium-dependent phosphotriesterase superfamily protein	5.06	2	1	1	1	356	39.9997	6.7124
AT3G21200.1	proton gradient regulation 7	3.47	1	1	1	1	317	35.4408	5.96045
AT5G25460.1	Protein of unknown function, DUF642	5.15	1	2	2	2	369	39.9525	7.35693
AT3G48890.1	membrane-associated progesterone binding protein 3	4.29	1	1	1	1	233	25.3666	4.62744
AT3G02630.1	Plant stearoyl-acyl-carrier-protein desaturase family protein	4.55	5	2	2	2	396	45.2738	6.22705
AT1G77090.1	Mog1/PsbP/DUF1795-like photosystem II reaction center PsbP family protein	3.85	1	1	1	1	260	28.4837	7.50342
AT3G19420.1	PTEN 2	8.02	1	4	4	4	611	66.3885	5.49072
AT5G35170.2	adenylate kinase family protein	4.31	2	2	2	2	580	64.8726	8.68994
AT5G58490.1	NAD(P)-binding Rossmann-fold superfamily protein	9.88	1	3	3	4	324	35.7343	5.93506
AT1G78630.1	Ribosomal protein L13 family protein	19.92	1	3	3	3	241	26.772	9.92041
AT2G43560.1	FKBP-like peptidyl-prolyl cis-trans isomerase family protein	3.59	1	1	1	1	223	23.5492	8.25049
AT5G23250.1	Succinyl-CoA ligase, alpha subunit	3.52	2	1	1	1	341	35.2944	8.57275
AT1G43190.3	polypyrimidine tract-binding protein 3	7.21	2	3	3	3	430	47.9901	6.72705
AT5G47930.1	Zinc-binding ribosomal protein family protein	29.76	1	2	2	2	84	9.48382	8.95361
AT5G56290.1	peroxin 5	4.4	1	2	2	2	728	80.8611	4.83057
AT1G49750.1	Leucine-rich repeat (LRR) family protein	2.63	1	1	1	1	494	54.3731	8.104
AT3G12050.2	Aha1 domain-containing protein	8.72	2	2	2	2	321	35.7722	5.70654
AT5G45010.1	DSS1 homolog on chromosome V	9.59	1	1	1	1	73	8.69301	4.06885
AT4G21860.1	methionine sulfoxide reductase B 2	13.86	6	2	3	3	202	21.954	8.55811
AT5G47010.1	RNA helicase, putative	5.02	1	5	5	5	1254	136.783	6.48096
AT1G65270.2	unknown protein; FUNCTIONS IN: molecular_function unknown; INVOLVED IN: biological_process unknown; LOCATED IN: endoplasmic reticulum, plasma membrane; EXPRESSED IN: 24 plant structures; EXPRESSED DURING: 13 growth stages; Has 149 Blast hits to 149 proteins in 49 species: Archae - 0; Bacteria - 0; Metazoa - 98; Fungi - 0; Plants - 47; Viruses - 0; Other Eukaryotes - 4 (source: NCBI BLink).	3.42	1	1	1	2	292	32.5144	6.43018
AT2G43750.1	O-acetylserine (thiol) lyase B	5.87	1	2	2	2	392	41.6299	8.01611
AT3G27430.3	N-terminal nucleophile aminohydrolases (Ntn hydrolases) superfamily protein	5.62	4	2	2	2	267	28.8786	6.85889
AT2G45540.1	WD-40 repeat family protein / beige-related	1.9	2	3	3	3	2946	321.731	5.84619
AT4G37000.1	accelerated cell death 2 (ACD2)	7.21	1	2	2	2	319	36.4256	6.03662
AT5G37830.1	oxoprolinase 1	2.76	1	3	3	3	1266	137.444	5.85889
AT5G01920.1	Protein kinase superfamily protein	1.82	1	1	1	1	495	54.9439	9.37842
AT5G43830.1	Aluminium induced protein with YGL and LRDR motifs	8.76	1	3	3	3	251	27.4918	6.87354
AT5G02240.1	NAD(P)-binding Rossmann-fold superfamily protein	12.65	1	2	2	2	253	27.0862	6.62451
AT2G24050.1	MIF4G domain-containing protein / MA3 domain-containing protein	2.01	2	1	2	2	747	82.8377	7.66455
AT1G04190.1	Tetratricopeptide repeat (TPR)-like superfamily protein	8.23	1	3	3	3	328	37.1568	8.79248
AT1G02930.1	glutathione S-transferase 6	12.98	2	2	3	3	208	23.4712	6.22705
AT1G50910.1	unknown protein; Has 1105 Blast hits to 802 proteins in 217 species: Archae - 2; Bacteria - 177; Metazoa - 445; Fungi - 210; Plants - 58; Viruses - 6; Other Eukaryotes - 207 (source: NCBI BLink).	1.2	1	1	1	1	500	55.6814	5.05908
AT1G35250.1	Thioesterase superfamily protein	5.85	3	1	1	1	188	21.311	9.36377
AT2G47960.1	unknown protein; CONTAINS InterPro DOMAIN/s: Protein of unknown function DUF974 (InterPro:IPR010378); Has 285 Blast hits to 284 proteins in 126 species: Archae - 0; Bacteria - 0; Metazoa - 150; Fungi - 68; Plants - 32; Viruses - 0; Other Eukaryotes - 35 (source: NCBI BLink).	2.94	1	1	1	1	442	49.2594	6.26514
AT3G06483.1	pyruvate dehydrogenase kinase	1.91	1	1	1	1	366	41.4201	7.10791
AT5G50320.1	radical SAM domain-containing protein / GCN5-related N-acetyltransferase (GNAT) family protein	1.77	1	1	1	1	565	63.6535	8.67529
AT5G14220.2	Flavin containing amine oxidoreductase family	3.97	2	2	2	2	478	52.1853	8.22119
AT3G29630.1	UDP-Glycosyltransferase superfamily protein	3.57	3	1	1	1	448	50.4709	6.84424
AT5G20040.2	isopentenyltransferase 9	3.92	6	1	2	2	459	51.6919	6.96143
AT5G49830.1	exocyst complex component 84B	1.06	3	1	1	1	752	82.6968	5.37646
AT4G12640.1	RNA recognition motif (RRM)-containing protein	1.34	1	1	1	1	823	92.8006	7.02002
AT2G30930.1	unknown protein; FUNCTIONS IN: molecular_function unknown; INVOLVED IN: biological_process unknown; LOCATED IN: chloroplast, plasma membrane, membrane; EXPRESSED IN: 24 plant structures; EXPRESSED DURING: 14 growth stages; BEST Arabidopsis thaliana protein match is: unknown protein (TAIR:AT1G06540.1); Has 194 Blast hits to 176 proteins in 78 species: Archae - 0; Bacteria - 101; Metazoa - 15; Fung…	10.37	1	1	1	1	164	16.9255	5.03369
AT4G15545.1	unknown protein; BEST Arabidopsis thaliana protein match is: unknown protein (TAIR:AT1G16520.1); Has 30201 Blast hits to 17322 proteins in 780 species: Archae - 12; Bacteria - 1396; Metazoa - 17338; Fungi - 3422; Plants - 5037; Viruses - 0; Other Eukaryotes - 2996 (source: NCBI BLink).	4.15	1	1	1	1	337	37.1837	5.0083
AT2G32900.1	centromere/kinetochore protein, putative (ZW10)	1.75	1	1	1	1	742	83.8806	5.33838
AT3G44860.1	farnesoic acid carboxyl-O-methyltransferase	3.45	1	1	1	1	348	38.4906	5.94775
AT5G49810.1	methionine S-methyltransferase	1.49	1	2	2	2	1071	118.641	5.63037
AT2G44050.1	6,7-dimethyl-8-ribityllumazine synthase / DMRL synthase / lumazine synthase / riboflavin synthase	3.08	1	1	1	1	227	24.0094	8.35303
AT4G29010.1	Enoyl-CoA hydratase/isomerase family	1.25	1	1	1	1	721	77.8086	9.31982
AT3G61260.1	Remorin family protein	14.15	1	2	2	2	212	23.13	5.64307
AT4G28250.2	expansin B3	4.26	2	1	1	1	258	27.6841	8.54346
AT1G13020.1	eukaryotic initiation factor 4B2	4.37	1	2	2	2	549	59.289	8.71924
AT1G32580.1	plastid developmental protein DAG, putative	3.93	1	1	1	1	229	26.0081	9.11475
AT1G01910.5	P-loop containing nucleoside triphosphate hydrolases superfamily protein	7.63	2	2	2	2	249	28.8798	5.2876
AT2G02560.2	cullin-associated and neddylation dissociated	1.31	2	2	2	2	1217	134.536	6.1001
AT5G64290.1	dicarboxylate transport 2.1	6.75	1	3	3	3	563	59.953	9.24658
AT5G23820.1	MD-2-related lipid recognition domain-containing protein	6.1	1	1	1	1	164	17.896	4.67822
AT2G43970.1	RNA-binding protein	2.2	1	1	1	1	545	60.5517	8.07471
AT1G59830.2	protein phosphatase 2A-2	4.96	3	1	1	1	262	29.9825	4.98291
AT4G03520.2	Thioredoxin superfamily protein	22.22	2	1	1	1	72	7.92117	8.45557
AT2G39340.1	SAC3/GANP/Nin1/mts3/eIF-3 p25 family	0.99	1	1	1	1	1006	111.191	6.78564
AT5G58270.1	ABC transporter of the mitochondrion 3	1.37	1	1	1	2	728	80.3698	9.23193
AT5G54310.1	ARF-GAP domain 5	1.45	1	1	1	1	483	52.5596	7.84033
AT5G05980.2	DHFS-FPGS homolog B	2.34	2	1	1	1	513	56.6018	5.66846
AT3G05420.1	acyl-CoA binding protein 4	2.69	2	2	2	2	668	73.0295	5.30029
AT5G47490.1	RGPR-related	3.82	1	4	5	5	1361	147.725	4.99561
AT4G24920.1	secE/sec61-gamma protein transport protein	23.19	1	1	1	1	69	7.73225	9.71533
AT1G52740.1	histone H2A protein 9	11.94	12	1	2	2	134	14.2629	10.2866
AT2G19680.1	Mitochondrial ATP synthase subunit G protein	9.02	1	1	1	1	122	13.8381	9.0415
AT3G08030.2	Protein of unknown function, DUF642	8.67	2	3	3	3	323	34.6789	7.59131
AT5G50210.1	quinolinate synthase	4.04	1	3	3	3	718	78.883	6.87354
AT3G11820.2	syntaxin of plants 121	3.17	2	1	1	1	315	34.637	8.95361
AT3G16000.1	MAR binding filament-like protein 1	3.58	1	2	2	2	726	81.9229	5.45264
AT5G15730.1	Protein kinase superfamily protein	1.84	13	1	1	1	434	48.5439	8.45557
AT2G37240.1	Thioredoxin superfamily protein	6.05	1	1	1	1	248	26.5878	8.5874
AT5G61030.1	glycine-rich RNA-binding protein 3	4.85	1	2	2	2	309	29.9665	5.021
AT1G02280.1	translocon at the outer envelope membrane of chloroplasts 33	3.37	1	1	1	1	297	32.9044	9.05615
AT1G06000.1	UDP-Glycosyltransferase superfamily protein	2.53	1	1	1	1	435	48.0919	6.17627
AT2G17870.1	cold shock domain protein 3	7.97	1	3	3	3	301	29.5451	7.41553
AT1G48900.2	Signal recognition particle, SRP54 subunit protein	5.1	4	2	2	2	431	47.6953	8.104
AT3G61070.1	peroxin 11E	6.49	1	1	1	1	231	25.4959	9.87646
AT3G48690.1	alpha/beta-Hydrolases superfamily protein	4.32	1	1	1	2	324	35.5447	5.42725
AT3G29160.3	SNF1 kinase homolog 11	1.95	5	1	1	1	359	41.4074	7.84033
AT3G13120.1	Ribosomal protein S10p/S20e family protein	8.9	1	2	2	2	191	20.824	8.83643
AT3G21220.1	MAP kinase kinase 5	6.32	2	2	2	2	348	38.3046	8.70459
AT5G39830.2	Trypsin family protein with PDZ domain	4.84	2	2	2	2	434	46.2306	8.35303
AT2G30050.1	transducin family protein / WD-40 repeat family protein	13.25	1	2	3	3	302	32.622	5.74463
AT5G11770.1	NADH-ubiquinone oxidoreductase 20 kDa subunit, mitochondrial	4.13	1	1	1	1	218	24.0281	9.43701
AT1G45332.1	Translation elongation factor EFG/EF2 protein	2.52	2	1	1	1	754	83.1265	6.30322
AT1G54570.1	Esterase/lipase/thioesterase family protein	2.13	1	1	1	1	704	78.1541	7.92822
AT1G77590.1	long chain acyl-CoA synthetase 9	2.17	1	1	1	1	691	76.1273	6.97607
AT4G29480.1	Mitochondrial ATP synthase subunit G protein	9.02	1	1	1	1	122	13.9311	8.85107
AT2G23390.1	CONTAINS InterPro DOMAIN/s: Protein of unknown function DUF482 (InterPro:IPR007434), Acyl-CoA N-acyltransferase (InterPro:IPR016181); Has 2165 Blast hits to 2163 proteins in 543 species: Archae - 0; Bacteria - 1044; Metazoa - 0; Fungi - 0; Plants - 33; Viruses - 0; Other Eukaryotes - 1088 (source: NCBI BLink).	2.13	1	1	1	1	469	54.275	7.26904
AT3G54660.1	glutathione reductase	3.72	1	2	2	2	565	60.8141	7.86963
AT1G06700.1	Protein kinase superfamily protein	4.43	1	1	1	1	361	39.7946	7.50342
AT5G47690.1	binding	1.18	3	2	2	2	1605	181.097	6.26514
AT1G03160.1	FZO-like	2.3	2	2	2	2	912	100.668	5.92236
AT5G40950.1	ribosomal protein large subunit 27	13.13	1	2	2	2	198	21.7235	9.94971
AT4G14160.3	Sec23/Sec24 protein transport family protein	4.84	5	2	2	2	620	68.5786	6.30322
AT1G17100.1	SOUL heme-binding family protein	11.21	1	3	3	4	232	25.3725	4.91943
AT5G44070.1	phytochelatin synthase 1 (PCS1)	1.44	1	1	1	1	485	54.4394	6.59521
AT5G45775.1	Ribosomal L5P family protein	15.12	3	4	4	6	172	19.7624	9.92041
AT1G11890.1	Synaptobrevin family protein	4.59	1	1	1	1	218	25.3161	8.99756
AT3G04880.1	DNA-damage-repair/toleration protein (DRT102)	6.77	1	2	2	2	310	33.2124	5.32568
AT5G13010.1	RNA helicase family protein	2.39	1	2	2	2	1255	141.771	6.63916
AT1G80070.1	Pre-mRNA-processing-splicing factor	1.27	2	3	3	4	2359	275.251	8.79248
AT5G41790.1	COP1-interactive protein 1	0.63	1	1	1	1	1586	181.867	4.90674
AT3G58750.1	citrate synthase 2	4.28	1	1	2	2	514	56.5672	8.6167
AT2G42790.1	citrate synthase 3	4.13	1	1	2	2	509	56.1399	7.66455
AT2G30695.1	FUNCTIONS IN: molecular_function unknown; INVOLVED IN: protein folding, protein transport; LOCATED IN: chloroplast stroma, chloroplast; EXPRESSED IN: 23 plant structures; EXPRESSED DURING: 13 growth stages; CONTAINS InterPro DOMAIN/s: Trigger factor, ribosome-binding, bacterial (InterPro:IPR008881); Has 253 Blast hits to 253 proteins in 72 species: Archae - 0; Bacteria - 138; Metazoa - 0; Fungi -…	6.03	1	1	1	1	199	22.2465	6.78564
AT1G23820.2	spermidine synthase 1	6.73	2	1	1	1	327	36.4832	5.24951
AT4G08390.4	stromal ascorbate peroxidase	2.89	3	1	1	1	346	37.393	9.05615
AT1G08450.2	calreticulin 3	5.41	3	2	2	2	370	43.5677	5.77002
AT5G64860.1	disproportionating enzyme	1.91	1	1	1	1	576	64.3715	5.69385
AT3G27820.1	monodehydroascorbate reductase 4	2.66	1	1	1	1	488	53.4926	8.22119
AT3G58990.1	isopropylmalate isomerase 1	8.7	1	1	2	2	253	27.1907	6.87354
AT5G58250.1	unknown protein; FUNCTIONS IN: molecular_function unknown; INVOLVED IN: biological_process unknown; LOCATED IN: thylakoid, chloroplast; EXPRESSED IN: 22 plant structures; EXPRESSED DURING: 14 growth stages; CONTAINS InterPro DOMAIN/s: Protein of unknown function DUF2488 (InterPro:IPR019616); Has 1807 Blast hits to 1807 proteins in 277 species: Archae - 0; Bacteria - 0; Metazoa - 736; Fungi - 347;…	7.58	1	2	2	2	211	24.0893	8.104
AT1G49650.1	alpha/beta-Hydrolases superfamily protein	2.14	1	1	1	1	374	41.667	6.99072
AT2G16510.1	ATPase, F0/V0 complex, subunit C protein	15.24	4	2	2	2	164	16.5607	8.45557
AT2G21280.1	NAD(P)-binding Rossmann-fold superfamily protein	8.65	1	3	3	3	347	37.7217	9.21729
AT1G74100.1	sulfotransferase 16	2.37	2	1	1	1	338	39.1944	5.61768
AT1G52220.3	FUNCTIONS IN: molecular_function unknown; INVOLVED IN: biological_process unknown; LOCATED IN: chloroplast thylakoid membrane, chloroplast; EXPRESSED IN: 23 plant structures; EXPRESSED DURING: 13 growth stages; BEST Arabidopsis thaliana protein match is: photosystem I P subunit (TAIR:AT2G46820.2); Has 251 Blast hits to 251 proteins in 43 species: Archae - 0; Bacteria - 66; Metazoa - 0; Fungi - 0;…	6.3	3	1	1	1	127	13.8254	9.40771
AT1G29670.1	GDSL-like Lipase/Acylhydrolase superfamily protein	3.03	1	1	1	1	363	39.8467	8.54346
AT3G01480.1	cyclophilin 38	9.15	2	3	3	3	437	47.9516	5.16064
AT5G05170.1	Cellulose synthase family protein	2.16	8	1	3	3	1065	119.606	7.56201
AT5G36160.1	Tyrosine transaminase family protein	3.33	1	1	1	1	420	46.4194	5.021
AT4G18810.1	NAD(P)-binding Rossmann-fold superfamily protein	3.02	2	2	2	2	596	65.4272	8.1626
AT5G53300.3	ubiquitin-conjugating enzyme 10	10.09	11	1	1	1	109	12.2313	8.646
AT5G39410.1	Saccharopine dehydrogenase	4.85	1	1	1	1	454	49.6499	8.29443
AT1G06960.3	RNA-binding (RRM/RBD/RNP motifs) family protein	4	4	1	1	1	200	22.8767	9.70068
AT5G61760.1	inositol polyphosphate kinase 2 beta	3.33	1	1	1	1	300	33.4657	6.13818
AT3G45780.1	phototropin 1	4.02	1	4	4	4	996	111.619	7.6499
AT3G26560.1	ATP-dependent RNA helicase, putative	1.03	1	1	1	1	1168	134.073	6.81494
ATCG00065.1	ribosomal protein S12A	7.32	1	1	1	1	123	13.7557	11.5757
AT2G20990.1	synaptotagmin A	4.25	3	2	2	2	541	61.7044	7.56201
AT5G18110.1	novel cap-binding protein	6.33	1	1	1	1	221	25.7287	6.94678
AT5G56350.1	Pyruvate kinase family protein	3.21	1	1	1	1	498	54.3759	6.85889
AT3G04600.1	Nucleotidylyl transferase superfamily protein	2.99	2	1	1	1	402	45.7251	5.94775
AT1G16470.1	proteasome subunit PAB1	15.74	2	3	3	3	235	25.6853	5.69385
AT3G18680.1	Amino acid kinase family protein	6.78	1	2	2	2	339	36.2405	8.33838
AT2G31890.1	RAP	2.53	1	2	2	2	671	75.6316	6.56592
AT4G01070.1	UDP-Glycosyltransferase superfamily protein	1.67	1	1	1	1	480	52.8965	6.18896
AT5G66120.1	3-dehydroquinate synthase, putative	2.37	2	1	1	1	338	37.0571	7.07861
AT3G06850.1	2-oxoacid dehydrogenases acyltransferase family protein	7.25	1	2	2	2	483	52.6731	6.75635
ATCG00710.1	photosystem II reaction center protein H	28.77	1	2	2	2	73	7.69702	6.55127
AT2G44710.1	RNA-binding (RRM/RBD/RNP motifs) family protein	0.87	1	1	1	1	809	89.7633	5.73193
AT1G48350.1	Ribosomal L18p/L5e family protein	17.65	1	2	2	2	170	18.7148	9.90576
AT1G47710.1	Serine protease inhibitor (SERPIN) family protein	2.81	1	1	1	1	391	42.6127	5.08447
AT5G63860.1	Regulator of chromosome condensation (RCC1) family protein	2.27	1	1	1	1	440	47.089	5.74463
AT3G25920.1	ribosomal protein L15	15.52	1	5	5	5	277	29.6889	10.77
AT2G34840.2	Coatomer epsilon subunit	6.54	2	1	1	1	214	24.0681	5.5542
AT3G51600.1	lipid transfer protein 5	6.78	1	1	1	1	118	12.4864	10.3599
AT4G32640.1	Sec23/Sec24 protein transport family protein	2.5	3	3	3	3	1080	116.217	7.86963
AT5G52960.1	unknown protein; FUNCTIONS IN: molecular_function unknown; INVOLVED IN: biological_process unknown; LOCATED IN: chloroplast; EXPRESSED IN: 23 plant structures; EXPRESSED DURING: 13 growth stages; CONTAINS InterPro DOMAIN/s: Protein of unknown function DUF3143 (InterPro:IPR021489); Has 1807 Blast hits to 1807 proteins in 277 species: Archae - 0; Bacteria - 0; Metazoa - 736; Fungi - 347; Plants - 3…	4.71	1	1	1	1	170	19.1506	8.07471
AT3G46100.1	Histidyl-tRNA synthetase 1	8.64	2	3	3	3	486	54.5248	7.26904
AT1G11430.1	plastid developmental protein DAG, putative	3.88	1	1	1	1	232	26.1841	8.88037
AT1G27130.1	glutathione S-transferase tau 13	4.85	1	1	1	1	227	25.115	5.93506
AT5G33320.1	Glucose-6-phosphate/phosphate translocator-related	3.43	1	1	1	1	408	44.1958	10.1548
AT1G72340.1	NagB/RpiA/CoA transferase-like superfamily protein	1.83	2	1	1	1	382	42.1646	5.41455
AT5G14780.1	formate dehydrogenase	4.69	1	2	2	2	384	42.3826	7.50342
AT4G13180.1	NAD(P)-binding Rossmann-fold superfamily protein	4.18	1	1	1	1	263	27.639	6.771
AT2G01470.1	SEC12P-like 2 protein	5.85	1	2	2	2	393	42.7667	5.64307
AT1G11750.1	CLP protease proteolytic subunit 6	7.01	2	2	2	3	271	29.3632	9.31982
AT4G04830.1	methionine sulfoxide reductase B5	11.51	6	1	2	2	139	15.2414	5.88428
AT4G33580.1	beta carbonic anhydrase 5	6.64	2	2	2	2	301	33.3798	8.41162
AT4G33350.2	Tic22-like family protein	9.92	2	2	2	2	242	26.9561	9.33447
AT3G05350.1	Metallopeptidase M24 family protein	2.54	1	2	2	2	710	78.6599	6.53662
AT4G05420.2	damaged DNA binding protein 1A	1.97	2	2	2	2	1067	118.878	5.2749
AT1G60780.1	Clathrin adaptor complexes medium subunit family protein	6.31	2	3	3	3	428	49.0011	6.3667
AT4G03430.1	pre-mRNA splicing factor-related	1.55	1	2	2	2	1029	115.504	7.23975
AT1G14670.1	Endomembrane protein 70 protein family	2.2	1	1	1	1	592	68.0396	7.07861
AT5G17230.1	PHYTOENE SYNTHASE	1.66	2	1	1	1	422	47.4565	9.12939
AT4G27320.1	Adenine nucleotide alpha hydrolases-like superfamily protein	6.92	1	1	1	1	260	28.0889	6.25244
AT1G54100.1	aldehyde dehydrogenase 7B4	2.36	1	1	1	1	508	54.1738	5.5415
AT3G13490.1	Lysyl-tRNA synthetase, class II	2.49	1	2	2	3	602	67.5454	6.02393
AT3G47610.1	transcription regulators;zinc ion binding	2.7	1	1	1	1	408	44.5325	6.69775
AT1G72160.1	Sec14p-like phosphatidylinositol transfer family protein	3.27	1	1	1	1	490	56.0696	5.30029
AT5G38060.2	unknown protein; FUNCTIONS IN: molecular_function unknown; INVOLVED IN: biological_process unknown; LOCATED IN: chloroplast; Has 30201 Blast hits to 17322 proteins in 780 species: Archae - 12; Bacteria - 1396; Metazoa - 17338; Fungi - 3422; Plants - 5037; Viruses - 0; Other Eukaryotes - 2996 (source: NCBI BLink).	9.02	2	1	1	1	122	13.4414	8.39697
AT5G36740.1	Acyl-CoA N-acyltransferase with RING/FYVE/PHD-type zinc finger protein	0.59	2	1	1	2	1179	131.853	6.3667
AT3G16520.2	UDP-glucosyl transferase 88A1	1.79	3	1	1	1	446	49.5063	5.57959
AT3G12490.1	cystatin B	10.95	2	1	1	1	201	22.4636	6.39209
AT3G01120.1	Pyridoxal phosphate (PLP)-dependent transferases superfamily protein	2.13	1	1	1	1	563	59.8808	6.87354
AT5G42850.1	Thioredoxin superfamily protein	6.72	1	1	1	1	134	15.1968	6.53662
AT2G47940.2	DEGP protease 2	2.97	2	2	2	2	606	66.632	5.94775
AT4G10480.2	Nascent polypeptide-associated complex (NAC), alpha subunit family protein	5.21	2	1	1	1	211	23.1003	4.42432
AT1G76080.1	chloroplastic drought-induced stress protein of 32 kD	6.29	1	2	2	2	302	33.6634	8.45557
AT4G12420.1	Cupredoxin superfamily protein	2.21	1	1	1	1	587	65.5963	9.11475
AT1G16760.1	Protein kinase protein with adenine nucleotide alpha hydrolases-like domain	0.92	1	1	1	1	758	84.58	7.29834
AT2G39310.2	jacalin-related lectin 22	2.1	3	1	1	1	428	47.2016	5.17334
AT3G08510.3	phospholipase C 2	2.72	3	2	2	2	552	62.438	6.62451
AT3G07680.1	emp24/gp25L/p24 family/GOLD family protein	10.1	1	1	1	1	208	24.3153	6.39209
AT1G07440.2	NAD(P)-binding Rossmann-fold superfamily protein	3.86	7	1	1	1	207	22.0382	8.08936
AT4G39970.1	Haloacid dehalogenase-like hydrolase (HAD) superfamily protein	2.85	1	1	1	1	316	34.6335	5.60498
AT4G19490.1	VPS54	2.42	1	1	1	1	1034	113.794	6.22705
AT3G10940.1	dual specificity protein phosphatase (DsPTP1) family protein	2.84	1	1	1	1	282	32.067	8.47021
AT1G02475.1	Polyketide cyclase/dehydrase and lipid transport superfamily protein	4.11	1	1	1	1	219	25.0211	9.92041
AT3G62240.1	RING/U-box superfamily protein	3.57	1	3	3	3	812	90.1677	8.1333
AT1G16270.1	Protein kinase superfamily protein with octicosapeptide/Phox/Bem1p domain	1.39	8	1	2	2	1147	126.702	5.32568
AT3G04890.1	Uncharacterized conserved protein (DUF2358)	6.94	2	1	1	1	216	24.4164	7.09326
ATCG01070.1	NADH-ubiquinone/plastoquinone oxidoreductase chain 4L	8.91	1	1	1	1	101	11.2811	8.52881
AT2G17265.1	homoserine kinase	2.97	1	1	1	1	370	38.5043	8.29443
AT3G55380.1	ubiquitin-conjugating enzyme 14	8.38	2	1	1	1	167	18.7162	5.5415
AT2G31790.1	UDP-Glycosyltransferase superfamily protein	3.72	1	1	2	2	457	51.5992	5.70654
AT2G31750.1	UDP-glucosyl transferase 74D1	5.7	1	1	2	2	456	51.0208	5.37646
AT2G01720.1	Ribophorin I	1.29	1	1	1	1	464	52.1864	8.33838
AT1G27970.1	nuclear transport factor 2B	7.94	2	1	1	2	126	13.9928	6.354
AT5G57960.1	GTP-binding protein, HflX	1.85	1	1	1	1	540	60.4906	6.07471
AT2G04550.3	indole-3-butyric acid response 5	11.8	2	2	2	2	178	20.149	8.29443
AT5G28850.1	Calcium-binding EF-hand family protein	2.16	7	1	1	1	324	38.7348	4.89404
AT4G11260.1	phosphatase-related	1.96	1	1	1	1	358	39.7372	5.10986
AT3G63250.2	homocysteine methyltransferase 2	4.1	2	1	1	1	293	32.2462	4.94482
AT2G20360.1	NAD(P)-binding Rossmann-fold superfamily protein	5.22	1	2	2	2	402	43.9078	9.23193
AT2G32920.1	PDI-like 2-3	2.95	1	1	1	1	440	47.7242	5.84619
AT1G66240.2	homolog of anti-oxidant 1	21.21	2	1	1	1	66	7.06861	6.59521
AT5G38520.1	alpha/beta-Hydrolases superfamily protein	4.97	2	2	2	2	362	39.5448	7.02002
AT4G26630.1	DEK domain-containing chromatin associated protein	1.44	1	1	1	1	763	85.1985	5.07178
AT5G18420.3	unknown protein; FUNCTIONS IN: molecular_function unknown; INVOLVED IN: biological_process unknown; LOCATED IN: cellular_component unknown; EXPRESSED IN: 25 plant structures; EXPRESSED DURING: 15 growth stages; CONTAINS InterPro DOMAIN/s: Protein of unknown function DUF2363 (InterPro:IPR019312); Has 35333 Blast hits to 34131 proteins in 2444 species: Archae - 798; Bacteria - 22429; Metazoa - 974;…	3.87	3	1	1	1	439	50.0421	5.38916
AT5G59250.1	Major facilitator superfamily protein	1.79	1	1	1	1	558	59.791	8.88037
AT3G49120.1	peroxidase CB	4.25	2	1	1	1	353	38.8075	7.63525
AT1G64550.1	general control non-repressible 3	0.98	1	1	1	1	715	79.5937	6.07471
AT5G28740.1	Tetratricopeptide repeat (TPR)-like superfamily protein	1.31	1	1	1	1	917	106.984	6.27783
AT1G67140.1	HEAT repeat-containing protein	2.21	3	2	2	2	2221	244.099	5.26221
AT1G73250.1	GDP-4-keto-6-deoxymannose-3,5-epimerase-4-reductase 1	4.33	1	1	1	1	323	35.5471	6.59521
AT3G20680.1	Domain of unknown function (DUF1995)	7.4	1	2	2	2	338	37.4126	9.45166
AT1G02560.1	nuclear encoded CLP protease 5	7.05	1	2	2	3	298	32.3353	8.23584
AT5G67385.1	Phototropic-responsive NPH3 family protein	1.66	1	1	1	1	604	67.5157	7.97217
AT2G25070.1	Protein phosphatase 2C family protein	2.54	1	1	1	1	355	39.3289	4.99561
AT1G69460.1	emp24/gp25L/p24 family/GOLD family protein	7.94	1	1	1	1	214	24.3981	6.68311
AT1G65860.1	flavin-monooxygenase glucosinolate S-oxygenase 1	2.61	1	1	1	1	459	52.2763	6.52197
AT4G00165.1	Bifunctional inhibitor/lipid-transfer protein/seed storage 2S albumin superfamily protein	7.81	1	1	1	1	128	13.3291	8.57275
AT5G16710.1	dehydroascorbate reductase 1	16.28	1	4	4	4	258	28.4955	7.73779
AT3G16060.1	ATP binding microtubule motor family protein	1.46	1	1	1	1	684	76.7242	6.41748
AT4G17300.1	Class II aminoacyl-tRNA and biotin synthetases superfamily protein	1.76	1	1	1	1	567	63.6583	6.04932
AT1G04080.1	Tetratricopeptide repeat (TPR)-like superfamily protein	1.82	3	2	2	2	768	85.1892	4.98291
AT4G38130.1	histone deacetylase 1	2.99	1	1	1	1	501	55.9871	5.33838
AT5G62720.2	Integral membrane HPP family protein	4	2	1	1	1	200	20.9993	11.0044
AT4G02840.1	Small nuclear ribonucleoprotein family protein	11.21	2	1	1	1	116	12.7421	11.2241
AT3G20330.1	PYRIMIDINE B	5.13	1	2	2	2	390	43.1393	6.59521
AT5G20160.3	Ribosomal protein L7Ae/L30e/S12e/Gadd45 family protein	7.34	4	1	1	1	109	12.1196	5.98584
AT1G70820.1	phosphoglucomutase, putative / glucose phosphomutase, putative	4.55	1	3	3	3	615	67.2697	5.93506
AT2G42210.1	Mitochondrial import inner membrane translocase subunit Tim17/Tim22/Tim23 family protein	6.92	2	1	1	1	159	16.9887	8.36768
AT5G20090.1	Uncharacterised protein family (UPF0041)	7.27	1	1	1	1	110	12.4301	9.24658
AT5G11670.1	NADP-malic enzyme 2	4.25	3	3	3	3	588	64.3722	6.41748
AT3G10410.1	SERINE CARBOXYPEPTIDASE-LIKE 49	1.74	1	1	1	1	516	57.2646	5.37646
AT2G29140.1	pumilio 3	1.04	3	1	1	1	964	105.919	6.20166
AT3G56910.1	plastid-specific 50S ribosomal protein 5	6.76	1	1	1	1	148	16.3512	10.8579
AT3G23390.1	Zinc-binding ribosomal protein family protein	15.24	2	2	2	2	105	12.1175	10.3159
AT3G57610.1	adenylosuccinate synthase	5.92	1	3	3	3	490	52.9313	7.13721
AT5G58190.1	evolutionarily conserved C-terminal region 10	4.36	2	2	2	2	527	58.3059	5.88428
AT3G10690.1	DNA GYRASE A	1.47	1	1	1	1	950	104.472	6.90283
AT4G12060.1	Double Clp-N motif protein	4.15	1	1	1	1	241	26.5439	8.82178
AT4G18060.1	SH3 domain-containing protein	4.27	1	1	1	1	351	39.5091	6.87354
AT2G21385.2	unknown protein; FUNCTIONS IN: molecular_function unknown; INVOLVED IN: biological_process unknown; LOCATED IN: chloroplast; EXPRESSED IN: 22 plant structures; EXPRESSED DURING: 13 growth stages; Has 49 Blast hits to 49 proteins in 20 species: Archae - 0; Bacteria - 0; Metazoa - 0; Fungi - 0; Plants - 44; Viruses - 0; Other Eukaryotes - 5 (source: NCBI BLink).	2.78	4	1	1	1	252	28.6832	5.40186
AT3G01280.1	voltage dependent anion channel 1	7.61	1	1	2	2	276	29.4073	8.73389
AT2G07050.1	cycloartenol synthase 1	1.19	1	1	1	1	759	85.978	6.0874
AT5G54810.1	tryptophan synthase beta-subunit 1	4.04	1	1	1	1	470	50.8937	6.84424
AT3G10540.1	3-phosphoinositide-dependent protein kinase	1.65	2	1	1	1	486	54.4069	8.07471
AT2G32230.1	proteinaceous RNase P 1	1.57	1	1	1	1	572	64.8351	9.02686
AT1G05520.1	Sec23/Sec24 protein transport family protein	1.66	1	1	1	1	783	86.3021	5.64307
AT4G34180.1	Cyclase family protein	3.92	2	1	1	1	255	28.3666	6.44287
AT3G06510.1	Glycosyl hydrolase superfamily protein	1.61	2	1	1	1	622	70.7334	8.71924
AT3G43800.1	glutathione S-transferase tau 27	9.25	1	2	2	2	227	26.7438	5.56689
AT3G50370.1	unknown protein; FUNCTIONS IN: molecular_function unknown; INVOLVED IN: biological_process unknown; LOCATED IN: cellular_component unknown; EXPRESSED IN: 26 plant structures; EXPRESSED DURING: 15 growth stages; Has 27734 Blast hits to 16708 proteins in 1259 species: Archae - 81; Bacteria - 3434; Metazoa - 10876; Fungi - 2514; Plants - 987; Viruses - 212; Other Eukaryotes - 9630 (source: NCBI BLin…	0.88	1	2	2	2	2156	236.12	6.40479
AT1G76090.1	sterol methyltransferase 3	5.57	1	1	2	2	359	40.0984	7.94287
AT1G51650.1	ATP synthase epsilon chain, mitochondrial	17.14	1	1	1	1	70	7.82699	9.29053
AT5G53580.1	NAD(P)-linked oxidoreductase superfamily protein	2.47	1	1	1	1	365	40.5502	9.21729
AT1G08130.1	DNA ligase 1	1.01	1	1	1	1	790	87.6853	7.98682
AT2G36480.1	ENTH/VHS family protein	1.33	3	1	1	1	830	90.8165	6.37939
AT3G20320.1	trigalactosyldiacylglycerol2	2.62	1	1	1	1	381	41.6041	8.68994
AT5G04260.1	WCRKC thioredoxin 2	4.17	1	1	1	1	192	21.8222	8.1626
AT3G27110.1	Peptidase family M48 family protein	2.91	1	1	1	1	344	37.9242	8.99756
AT3G23700.1	Nucleic acid-binding proteins superfamily	2.04	1	1	1	1	392	42.724	5.61768
AT1G71880.1	sucrose-proton symporter 1	2.34	1	1	1	1	513	54.8226	8.85107
AT3G62940.1	Cysteine proteinases superfamily protein	10.13	2	2	2	2	316	35.6499	8.17725
AT1G13060.1	20S proteasome beta subunit E1	3.65	2	1	1	1	274	29.6484	6.43018
AT1G29310.1	SecY protein transport family protein	1.89	2	1	1	1	475	52.0347	8.99756
AT1G50140.2	P-loop containing nucleoside triphosphate hydrolases superfamily protein	0.92	2	1	1	1	981	110.973	6.354
AT1G66410.1	calmodulin 4	13.42	4	1	2	2	149	16.8509	4.27197
AT1G15390.1	peptide deformylase 1A	2.97	1	1	1	1	269	29.9768	8.41162
AT1G67350.1	unknown protein; Has 2 Blast hits to 2 proteins in 1 species: Archae - 0; Bacteria - 0; Metazoa - 0; Fungi - 0; Plants - 2; Viruses - 0; Other Eukaryotes - 0 (source: NCBI BLink).	11.22	1	1	1	1	98	11.7837	5.51611
AT1G51100.1	unknown protein; FUNCTIONS IN: molecular_function unknown; INVOLVED IN: biological_process unknown; LOCATED IN: chloroplast, chloroplast stroma; EXPRESSED IN: 22 plant structures; EXPRESSED DURING: 13 growth stages; Has 26 Blast hits to 26 proteins in 9 species: Archae - 0; Bacteria - 0; Metazoa - 0; Fungi - 0; Plants - 26; Viruses - 0; Other Eukaryotes - 0 (source: NCBI BLink).	15.64	1	4	4	4	211	24.1457	9.31982
AT5G15770.1	glucose-6-phosphate acetyltransferase 1	8.05	1	1	1	1	149	17.0165	7.23975
AT5G53460.1	NADH-dependent glutamate synthase 1	1.63	1	4	4	4	2208	241.745	6.3667
AT2G17840.1	Senescence/dehydration-associated protein-related	2.43	1	1	1	1	452	48.97	5.41455
AT3G27925.1	DegP protease 1	2.73	1	1	1	1	439	46.6454	6.45557
AT1G29690.1	MAC/Perforin domain-containing protein	1.96	1	1	1	1	561	62.1841	8.04541
AT3G47810.2	Calcineurin-like metallo-phosphoesterase superfamily protein	7.89	1	2	2	2	190	20.9548	6.52197
AT5G66510.1	gamma carbonic anhydrase 3	7.36	2	1	2	2	258	27.8201	7.26904
AT5G64130.1	cAMP-regulated phosphoprotein 19-related protein	7.83	2	1	1	1	115	12.2911	8.08936
AT4G31530.1	NAD(P)-binding Rossmann-fold superfamily protein	3.09	2	1	1	1	324	35.2063	7.89893
AT3G07030.1	Alba DNA/RNA-binding protein	7.9	1	3	3	3	405	42.4756	9.15869
AT3G18490.1	Eukaryotic aspartyl protease family protein	1.4	1	1	1	1	500	53.2005	5.51611
AT5G05780.1	RP non-ATPase subunit 8A	7.14	3	2	2	3	308	34.7064	6.53662
AT1G01610.1	glycerol-3-phosphate acyltransferase 4	2.78	1	1	1	1	503	56.2258	9.1001
AT4G36220.1	ferulic acid 5-hydroxylase 1	1.92	1	1	1	1	520	58.683	6.80029
AT1G35580.1	cytosolic invertase 1	3.45	2	1	2	2	551	62.7935	6.82959
AT4G09510.2	cytosolic invertase 2	4.99	4	1	2	2	461	52.9151	5.74463
AT3G10420.1	P-loop containing nucleoside triphosphate hydrolases superfamily protein	5.85	2	2	2	2	547	59.9865	6.07471
AT1G50670.1	OTU-like cysteine protease family protein	3.85	1	1	1	1	208	23.4106	5.10986
AT1G61150.3	LisH and RanBPM domains containing protein	6.22	6	2	2	2	193	21.8172	4.56396
AT4G05260.1	Ubiquitin-like superfamily protein	2.32	1	1	1	1	259	29.8632	5.19873
AT1G66430.1	pfkB-like carbohydrate kinase family protein	2.86	1	1	1	1	384	41.4453	5.77002
AT2G34480.1	Ribosomal protein L18ae/LX family protein	15.73	2	3	3	3	178	21.2934	10.4771
AT3G15680.1	Ran BP2/NZF zinc finger-like superfamily protein	6.71	1	1	1	1	164	17.5518	8.38232
AT3G60540.1	Preprotein translocase Sec, Sec61-beta subunit protein	12.35	2	1	1	1	81	8.2113	10.6968
AT2G16780.1	Transducin family protein / WD-40 repeat family protein	2.89	1	1	1	1	415	46.6747	4.77979
AT3G51800.3	metallopeptidase M24 family protein	2.86	3	1	1	2	385	42.2688	6.17627
AT1G27310.1	nuclear transport factor 2A	8.2	1	1	1	1	122	13.5186	6.50732
AT5G58070.1	temperature-induced lipocalin	4.84	1	1	1	1	186	21.4208	6.354
AT1G60710.1	NAD(P)-linked oxidoreductase superfamily protein	5.51	1	2	2	2	345	37.9006	6.30322
AT5G40610.1	NAD-dependent glycerol-3-phosphate dehydrogenase family protein	9	1	3	3	3	400	43.7632	7.98682
AT1G10950.1	transmembrane nine 1	2.04	1	1	1	1	589	66.8491	7.6499
AT5G11340.1	Acyl-CoA N-acyltransferases (NAT) superfamily protein	6.1	1	1	1	1	164	18.5413	7.69385
AT1G77670.1	Pyridoxal phosphate (PLP)-dependent transferases superfamily protein	1.82	1	1	1	1	440	48.6781	7.79639
AT3G55410.1	2-oxoglutarate dehydrogenase, E1 component	4.82	2	3	3	3	1017	115.091	6.93213
AT1G55160.2	unknown protein; FUNCTIONS IN: molecular_function unknown; INVOLVED IN: biological_process unknown; LOCATED IN: mitochondrion, plastid; EXPRESSED IN: 22 plant structures; EXPRESSED DURING: 13 growth stages; BEST Arabidopsis thaliana protein match is: unknown protein (TAIR:AT2G19530.1); Has 30201 Blast hits to 17322 proteins in 780 species: Archae - 12; Bacteria - 1396; Metazoa - 17338; Fungi - 34…	8.76	3	1	1	1	137	15.4134	9.70068
AT3G53740.1	Ribosomal protein L36e family protein	15.53	7	2	2	4	103	11.6727	11.7808
AT2G37400.1	Tetratricopeptide repeat (TPR)-like superfamily protein	5.41	1	1	2	2	333	38.1318	7.15186
AT5G22510.1	alkaline/neutral invertase	2.11	1	1	1	1	617	69.1959	6.23975
AT5G11980.1	conserved oligomeric Golgi complex component-related / COG complex component-related	1.93	1	1	1	1	569	63.012	5.17334
AT1G12800.1	Nucleic acid-binding, OB-fold-like protein	1.43	1	1	1	1	767	85.6143	5.35107
AT2G34040.2	Apoptosis inhibitory protein 5 (API5)	8.6	2	3	3	3	442	50.0176	5.36377
AT4G25130.1	peptide met sulfoxide reductase 4	8.14	1	2	2	3	258	28.6263	8.74854
AT1G41880.1	Ribosomal protein L35Ae family protein	7.21	4	1	1	1	111	12.7908	10.6821
AT5G19690.1	staurosporin and temperature sensitive 3-like A	2.44	1	2	2	2	779	86.058	8.99756
AT3G57810.1	Cysteine proteinases superfamily protein	2.92	2	1	1	1	274	30.8243	8.57275
AT5G24850.1	cryptochrome 3	3.42	1	2	2	2	526	60.3403	8.80713
AT1G52760.1	lysophospholipase 2	3.01	1	1	1	1	332	36.9511	6.55127
AT2G02510.1	NADH dehydrogenase (ubiquinone)s	16.67	2	1	1	1	72	8.04605	9.99365
AT4G10120.1	Sucrose-phosphate synthase family protein	3.14	1	3	3	3	1050	118.804	6.66846
AT5G58220.3	transthyretin-like protein	6.75	1	1	1	1	311	34.1269	6.354
AT4G27700.1	Rhodanese/Cell cycle control phosphatase superfamily protein	6.25	1	1	1	2	224	24.8569	8.67529
AT2G15690.1	Tetratricopeptide repeat (TPR)-like superfamily protein	1.9	1	1	1	1	579	65.572	7.47412
AT2G02500.1	Nucleotide-diphospho-sugar transferases superfamily protein	4.97	1	1	1	1	302	33.9157	6.16357
AT5G56280.1	COP9 signalosome subunit 6A	2.52	1	1	1	1	317	35.6358	6.80029
AT2G18510.1	RNA-binding (RRM/RBD/RNP motifs) family protein	2.75	1	1	1	1	363	39.8627	7.85498
AT4G26900.1	HIS HF	7.94	1	4	4	4	592	64.1529	6.75635
AT3G27190.1	uridine kinase-like 2	1.66	2	1	1	1	483	54.1757	6.37939
AT3G04650.1	FAD/NAD(P)-binding oxidoreductase family protein	2.47	1	1	1	1	486	52.3299	8.48486
AT3G22950.1	ADP-ribosylation factor C1	6.01	1	1	1	1	183	20.5355	6.88818
AT1G61790.1	Oligosaccharyltransferase complex/magnesium transporter family protein	2.89	1	1	1	1	346	38.7815	9.30518
AT1G01300.1	Eukaryotic aspartyl protease family protein	1.86	1	1	1	1	485	52.1423	8.98291
AT4G35310.1	calmodulin-domain protein kinase 5	1.62	1	1	1	1	556	62.0881	5.33838
AT5G20500.1	Glutaredoxin family protein	14.07	1	1	1	1	135	14.8176	5.96045
AT2G38710.1	AMMECR1 family	4.21	1	1	1	2	214	24.2293	6.80029
AT4G31340.2	myosin heavy chain-related	3.1	2	1	1	2	420	47.7101	7.47412
AT5G54100.1	SPFH/Band 7/PHB domain-containing membrane-associated protein family	5.24	2	2	2	2	401	43.5796	9.05615
AT1G14240.3	GDA1/CD39 nucleoside phosphatase family protein	1.25	3	1	1	1	479	53.004	7.1665
AT3G23570.1	alpha/beta-Hydrolases superfamily protein	13.39	1	3	3	3	239	26.5135	5.47803
AT4G24780.1	Pectin lyase-like superfamily protein	5.15	1	1	1	1	408	44.9852	8.1626
AT1G74970.1	ribosomal protein S9	4.33	1	1	1	1	208	22.5634	10.4624
AT4G36810.1	geranylgeranyl pyrophosphate synthase 1	6.2	1	2	2	3	371	40.1489	6.63916
AT1G23130.1	Polyketide cyclase/dehydrase and lipid transport superfamily protein	6.25	1	1	1	1	160	17.8484	6.21436
AT4G36530.1	alpha/beta-Hydrolases superfamily protein	5.3	2	2	2	2	321	35.7544	6.03662
AT2G29310.2	NAD(P)-binding Rossmann-fold superfamily protein	3.08	4	1	1	1	260	28.3191	6.52197
AT1G31780.1	CONTAINS InterPro DOMAIN/s: Conserved oligomeric complex COG6 (InterPro:IPR010490); Has 384 Blast hits to 379 proteins in 190 species: Archae - 0; Bacteria - 4; Metazoa - 151; Fungi - 156; Plants - 42; Viruses - 0; Other Eukaryotes - 31 (source: NCBI BLink).	2.79	1	2	2	2	680	75.7446	5.93506
AT5G10010.1	unknown protein; FUNCTIONS IN: molecular_function unknown; INVOLVED IN: biological_process unknown; LOCATED IN: nucleolus; EXPRESSED IN: 25 plant structures; EXPRESSED DURING: 15 growth stages; BEST Arabidopsis thaliana protein match is: unknown protein (TAIR:AT5G64910.1); Has 33260 Blast hits to 16857 proteins in 1270 species: Archae - 88; Bacteria - 3040; Metazoa - 11915; Fungi - 3137; Plants -…	2.3	1	1	1	1	434	50.4853	4.97021
AT2G30490.1	cinnamate-4-hydroxylase	5.35	1	3	3	3	505	57.7555	8.77783
AT1G08480.1	unknown protein; FUNCTIONS IN: molecular_function unknown; INVOLVED IN: biological_process unknown; LOCATED IN: mitochondrion, plasma membrane, plastid, vacuole; EXPRESSED IN: 27 plant structures; EXPRESSED DURING: 15 growth stages; Has 39 Blast hits to 39 proteins in 13 species: Archae - 0; Bacteria - 0; Metazoa - 0; Fungi - 0; Plants - 39; Viruses - 0; Other Eukaryotes - 0 (source: NCBI BLink).	25.35	1	2	2	2	142	15.8027	6.80029
AT4G24130.1	Protein of unknown function, DUF538	7.64	1	1	1	1	157	17.9428	5.68115
AT4G31810.1	ATP-dependent caseinolytic (Clp) protease/crotonase family protein	1.71	1	1	1	1	409	45.4708	5.22412
AT1G70830.5	MLP-like protein 28	8.09	8	2	2	2	173	19.3277	5.2876
AT4G31780.1	monogalactosyl diacylglycerol synthase 1	1.79	2	1	1	1	504	55.4014	8.79248
AT5G28500.2	unknown protein; BEST Arabidopsis thaliana protein match is: unknown protein (TAIR:AT3G04550.1).	5.58	2	1	1	1	269	29.6523	6.41748
AT1G17220.1	Translation initiation factor 2, small GTP-binding protein	1.17	1	1	1	1	1026	109.679	7.44482
AT2G27100.1	C2H2 zinc-finger protein SERRATE (SE)	1.94	1	1	1	1	720	81.0485	8.38232
AT5G62440.1	Protein of unknown function (DUF3223)	5.45	1	1	1	1	202	22.5311	5.93506
AT1G31180.1	isopropylmalate dehydrogenase 3	2.48	2	1	1	1	404	43.8198	5.8208
AT4G34260.1	1,2-alpha-L-fucosidases	1.3	1	1	1	1	843	93.6667	7.23975
AT1G15130.1	Endosomal targeting BRO1-like domain-containing protein	2.01	1	2	2	2	846	95.149	6.44287
AT1G50030.2	target of rapamycin	0.45	2	1	1	1	2454	275.796	6.82959
AT1G04510.1	MOS4-associated complex 3A	1.91	2	1	1	1	523	56.8309	6.63916
AT5G21160.1	LA RNA-binding protein	3.27	3	2	2	2	826	91.3204	7.89893
AT5G47890.1	NADH-ubiquinone oxidoreductase B8 subunit, putative	7.22	1	1	1	1	97	10.8437	9.43701
AT4G33250.1	eukaryotic translation initiation factor 3K	9.73	1	2	2	2	226	25.7122	4.95752
AT1G73720.1	transducin family protein / WD-40 repeat family protein	5.48	1	2	2	2	511	57.6869	6.99072
AT1G60170.1	pre-mRNA processing ribonucleoprotein binding region-containing protein	1.65	1	1	1	1	485	52.6121	5.78271
AT1G63770.4	Peptidase M1 family protein	4.02	5	4	4	4	895	100.503	5.66846
AT3G58180.1	ARM repeat superfamily protein	3.5	1	1	1	1	314	34.0711	4.93213
AT5G03420.1	5'-AMP-activated protein kinase-related	5.69	1	3	3	3	598	66.53	4.67822
AT1G19580.2	gamma carbonic anhydrase 1	14.55	2	1	2	2	220	23.9654	8.47021
AT5G52200.1	phosphoprotein phosphatase inhibitors	6.28	2	1	1	1	191	21.0847	4.76709
AT5G54750.1	Transport protein particle (TRAPP) component	17.74	2	3	3	3	186	20.7463	4.4624
AT1G64510.1	Translation elongation factor EF1B/ribosomal protein S6 family protein	8.21	1	1	1	1	207	22.7464	6.20166
AT3G27570.1	Sucrase/ferredoxin-like family protein	2.37	1	1	1	1	379	41.5855	5.74463
AT5G10920.1	L-Aspartase-like family protein	4.45	1	2	2	2	517	57.4761	5.88428
AT1G72930.2	toll/interleukin-1 receptor-like	7.24	3	1	1	1	152	17.5569	8.01611
AT1G60000.1	RNA-binding (RRM/RBD/RNP motifs) family protein	12.4	1	2	2	2	258	28.4802	5.51611
AT3G53180.1	glutamate-ammonia ligases;catalytics;glutamate-ammonia ligases	1.17	1	1	1	1	852	94.3265	5.84619
AT4G29130.1	hexokinase 1	2.62	1	1	1	1	496	53.6727	6.1001
AT1G14380.2	IQ-domain 28	3.65	2	2	2	2	602	66.0616	9.68604
AT5G47190.1	Ribosomal protein L19 family protein	6.55	1	1	1	1	229	25.4529	10.0669
AT5G04130.2	DNA GYRASE B2	2.12	3	1	1	1	519	56.8384	8.74854
AT4G33760.1	tRNA synthetase class II (D, K and N) family protein	1.36	1	1	1	1	664	74.4697	7.18115
AT1G21170.1	Exocyst complex component SEC5	0.73	2	1	1	1	1090	122.597	5.88428
AT2G47390.1	Prolyl oligopeptidase family protein	1.98	1	1	1	1	961	106.2	6.41748
AT1G77060.1	Phosphoenolpyruvate carboxylase family protein	2.65	1	1	1	1	339	36.5426	6.85889
AT3G55260.1	beta-hexosaminidase 1	2.4	1	1	1	1	541	61.1911	6.26514
AT1G35220.1	unknown protein; FUNCTIONS IN: molecular_function unknown; INVOLVED IN: biological_process unknown; LOCATED IN: cellular_component unknown; EXPRESSED IN: 22 plant structures; EXPRESSED DURING: 13 growth stages; Has 313 Blast hits to 185 proteins in 75 species: Archae - 0; Bacteria - 0; Metazoa - 200; Fungi - 0; Plants - 67; Viruses - 0; Other Eukaryotes - 46 (source: NCBI BLink).	1.19	1	1	1	1	1005	111.215	5.77002
AT3G32920.1	P-loop containing nucleoside triphosphate hydrolases superfamily protein	3.1	4	1	1	1	226	24.2708	8.70459
AT5G40770.1	prohibitin 3	3.25	2	1	1	1	277	30.381	7.63525
AT2G23420.1	nicotinate phosphoribosyltransferase 2	1.44	2	1	1	1	557	62.2335	6.20166
AT5G67360.1	Subtilase family protein	3.3	1	2	2	2	757	79.3655	6.354
AT5G58770.1	Undecaprenyl pyrophosphate synthetase family protein	6.13	1	2	2	2	310	35.9205	6.11279
AT1G50710.1	unknown protein; Has 109 Blast hits to 109 proteins in 44 species: Archae - 0; Bacteria - 2; Metazoa - 61; Fungi - 8; Plants - 36; Viruses - 0; Other Eukaryotes - 2 (source: NCBI BLink).	2.13	1	1	1	1	423	47.7401	5.21143
AT3G12680.1	floral homeotic protein (HUA1)	2.48	1	1	1	1	524	57.6167	7.59131
AT2G25430.1	epsin N-terminal homology (ENTH) domain-containing protein / clathrin assembly protein-related	1.38	1	1	1	1	653	72.0388	5.42725
AT1G02890.1	AAA-type ATPase family protein	1.36	2	1	1	1	1246	135.905	5.97314
AT2G03150.1	ATP/GTP-binding protein family	1.94	1	1	1	1	1340	150.822	6.56592
AT1G79280.1	nuclear pore anchor	0.48	3	1	1	1	2093	236.896	5.05908
AT1G23290.1	Ribosomal protein L18e/L15 superfamily protein	13.7	2	2	2	3	146	16.2819	10.5063
AT1G65440.3	global transcription factor group B1	0.69	3	1	1	1	1454	166.292	6.23975
AT2G43770.1	Transducin/WD40 repeat-like superfamily protein	6.12	1	2	2	2	343	37.8615	7.32764
AT1G45063.2	copper ion binding;electron carriers	2.57	3	1	1	1	272	30.6081	6.29053
AT3G18940.1	clast3-related	2.85	1	1	1	1	281	30.893	4.69092
AT4G26480.1	RNA-binding KH domain-containing protein	2.6	1	1	1	1	308	33.5672	8.96826
AT1G80870.1	Protein kinase superfamily protein	1.3	1	1	1	1	692	78.5008	8.33838
AT4G34830.1	Pentatricopeptide repeat (PPR) superfamily protein	1.1	1	1	1	1	1089	119.696	7.86963
AT4G19500.1	nucleoside-triphosphatases;transmembrane receptors;nucleotide binding;ATP binding	0.92	1	1	1	1	1309	148.88	6.04932
AT2G26900.1	Sodium Bile acid symporter family	2.2	1	1	1	1	409	43.5794	8.66064
AT1G05350.1	NAD(P)-binding Rossmann-fold superfamily protein	2.55	1	1	1	1	431	46.9902	4.69092
AT5G40650.1	succinate dehydrogenase 2-2	5.36	1	1	1	1	280	31.1206	8.6167
AT4G34230.1	cinnamyl alcohol dehydrogenase 5	7	2	1	2	2	357	38.7185	5.66846
AT3G06730.1	Thioredoxin z	16.39	1	2	2	2	183	20.6567	5.93506
AT5G65950.1	FUNCTIONS IN: molecular_function unknown; INVOLVED IN: biological_process unknown; LOCATED IN: cellular_component unknown; EXPRESSED IN: 25 plant structures; EXPRESSED DURING: 15 growth stages; CONTAINS InterPro DOMAIN/s: Protein of unknown function DUF1683, C-terminal (InterPro:IPR012880), Foie gras liver health family 1 (InterPro:IPR021773); Has 30201 Blast hits to 17322 proteins in 780 species…	1.51	1	1	1	1	1190	132.145	6.25244
AT2G21470.1	SUMO-activating enzyme 2	2.24	3	1	1	1	625	69.7094	5.65576
AT3G57180.1	P-loop containing nucleoside triphosphate hydrolases superfamily protein	1.36	1	1	1	1	660	73.0417	6.32861
AT5G48060.1	C2 calcium/lipid-binding plant phosphoribosyltransferase family protein	0.68	1	1	1	1	1036	118.723	8.41162
AT1G08930.1	Major facilitator superfamily protein	1.41	1	1	1	1	496	54.319	8.52881
AT3G48420.1	Haloacid dehalogenase-like hydrolase (HAD) superfamily protein	2.51	1	1	1	1	319	34.2238	8.06006
AT1G54520.1	unknown protein; FUNCTIONS IN: molecular_function unknown; INVOLVED IN: biological_process unknown; LOCATED IN: chloroplast; EXPRESSED IN: 24 plant structures; EXPRESSED DURING: 15 growth stages; CONTAINS InterPro DOMAIN/s: Protein of unknown function DUF1517 (InterPro:IPR010903); Has 276 Blast hits to 275 proteins in 83 species: Archae - 0; Bacteria - 108; Metazoa - 6; Fungi - 0; Plants - 113; V…	3.07	1	1	1	1	391	42.8172	9.18799
AT3G29185.1	Domain of unknown function (DUF3598)	4.8	2	1	1	1	396	44.648	5.37646
AT4G22410.1	Ubiquitin C-terminal hydrolases superfamily protein	2.35	4	1	1	1	340	39.7123	9.05615
AT1G70290.1	trehalose-6-phosphatase synthase S8	2.1	1	1	1	1	856	97.4988	5.90967
AT2G44620.1	mitochondrial acyl carrier protein 1	4.92	2	1	1	1	122	13.7091	5.2876
AT3G03710.1	polyribonucleotide nucleotidyltransferase, putative	0.87	1	1	1	1	922	99.5042	5.56689
AT5G09890.1	Protein kinase family protein	3.3	2	1	1	2	515	59.2147	5.85889
AT3G61480.1	Quinoprotein amine dehydrogenase, beta chain-like; RIC1-like guanyl-nucleotide exchange factor	0.83	3	1	1	1	1080	121.247	6.45557
AT1G15250.1	Zinc-binding ribosomal protein family protein	7.37	3	1	1	1	95	10.8096	11.8687
AT3G18600.1	P-loop containing nucleoside triphosphate hydrolases superfamily protein	1.94	1	1	1	1	568	63.7767	9.24658
AT4G16760.1	acyl-CoA oxidase 1	1.2	1	1	1	1	664	74.2549	7.66455
AT5G13120.2	cyclophilin 20-2	3.14	2	1	1	1	255	27.8621	9.20264
AT3G12290.1	Amino acid dehydrogenase family protein	4.68	1	1	1	1	299	31.5699	8.1626
AT3G24190.1	Protein kinase superfamily protein	2.9	1	2	2	2	793	87.3819	5.5415
AT1G49430.1	long-chain acyl-CoA synthetase 2	1.05	1	1	1	1	665	74.3412	6.13818
AT2G17200.1	ubiquitin family protein	3.81	2	2	2	2	551	58.0169	4.93213
AT3G54110.1	plant uncoupling mitochondrial protein 1	3.59	1	1	1	1	306	32.6414	9.56885
AT5G46070.1	Guanylate-binding family protein	0.74	1	1	1	1	1082	122.702	6.63916
AT1G19720.1	Pentatricopeptide repeat (PPR-like) superfamily protein	3.69	1	3	3	3	894	100.75	7.91357
[truncated: 244 more rows]
