# Supplementary material for: AtNusG, a chloroplast nucleoid protein of bacterial origin linking chloroplast transcriptional and translational machineries, is required for proper chloroplast gene expression in Arabidopsis thaliana
Source: Nucleic Acids Res. 2022 Jun 23;50(12):6715–34. doi: 10.1093/nar/gkac501 (PMC9262611; doi:10.1093/nar/gkac501)
Supplement: gkac501_Supplemental_Files [file gkac501_supplemental_files.zip › Supplemental Table S2.xlsx]

## Sheet: Total
Supplemental Table S2. Genes list with different expression levels between the wild type and atnusg mutant from high throughput transcriptome analysis.
ID	log2FoldChange	padj	Regulated
AT5G17300	1.81643	4.74384e-30	UP
AT1G01060	1.56691	3.12176e-23	UP
AT3G09210	-2.62578	3.12176e-23	DOWN
AT5G18670	1.37028	1.61618e-19	UP
AT3G22840	2.36515	1.12144e-16	UP
AT5G40450	-1.63402	3.2717e-15	DOWN
AT1G18330	-1.55099	1.10996e-14	DOWN
AT3G02380	1.18561	2.38216e-14	UP
AT1G78830	-1.49133	2.9533e-13	DOWN
AT4G14690	2.15988	2.9731e-13	UP
AT5G43440	-1.48271	3.21968e-13	DOWN
AT5G15850	1.215	3.93813e-13	UP
AT4G15430	1.39167	4.96031e-13	UP
AT4G27450	-1.84167	1.63927e-12	DOWN
AT2G46830	1.10454	2.90192e-12	UP
AT3G17609	1.69627	1.18114e-11	UP
AT2G30600	-1.98623	1.61912e-11	DOWN
AT5G62210	1.20691	2.53416e-11	UP
AT3G16770	-1.41206	3.45984e-11	DOWN
AT1G01520	2.2451	7.2492e-11	UP
AT1G22530	-1.37164	7.55033e-11	DOWN
AT4G16690	1.20035	1.33863e-10	UP
AT5G13930	1.49754	2.1966e-10	UP
AT4G30270	-1.44043	4.50833e-10	DOWN
AT2G28630	-1.33868	8.04265e-10	DOWN
AT3G55240	-2.78431	8.3869e-10	DOWN
AT5G49360	-1.99614	2.7245e-09	DOWN
AT3G14310	-0.927789	2.7245e-09	DOWN
AT1G22570	-2.31709	3.12265e-09	DOWN
AT2G22980	-1.22671	3.12265e-09	DOWN
AT4G31390	0.970065	8.70637e-09	UP
AT3G19030	1.71267	9.50074e-09	UP
AT1G07180	1.09092	9.50074e-09	UP
AT4G35090	1.28684	1.00395e-08	UP
AT3G24190	0.930223	1.16919e-08	UP
AT1G17050	1.03763	1.64286e-08	UP
AT3G09600	1.57749	1.91505e-08	UP
AT1G73750	-1.31197	2.15473e-08	DOWN
AT4G33010	0.841196	2.29191e-08	UP
AT1G33590	-0.880534	2.32714e-08	DOWN
AT5G46800	0.928248	2.42529e-08	UP
AT3G15354	0.942086	2.5095e-08	UP
AT5G67370	1.05188	3.01185e-08	UP
AT2G22360	1.09298	3.01185e-08	UP
AT3G46370	-1.31288	3.41431e-08	DOWN
AT2G26080	0.827307	5.26619e-08	UP
AT2G32530	1.1918	5.5056e-08	UP
AT2G32870	-1.26826	5.6277e-08	DOWN
AT5G02830	0.92254	5.67828e-08	UP
AT4G10120	1.42502	6.64096e-08	UP
AT1G72150	-1.1167	8.3621e-08	DOWN
AT1G32900	1.77035	9.05032e-08	UP
AT5G14760	1.91267	9.05032e-08	UP
AT4G19420	-1.01934	9.05032e-08	DOWN
AT4G18810	0.917202	1.25646e-07	UP
AT5G08640	1.89065	1.33003e-07	UP
AT1G52342	1.32214	1.60977e-07	UP
AT1G64970	0.975804	1.7887e-07	UP
AT1G63090	-1.06623	2.01634e-07	DOWN
AT4G31870	1.22508	2.25527e-07	UP
AT1G78290	1.29207	2.30664e-07	UP
AT1G72770	1.15113	2.34402e-07	UP
AT1G51940	-0.909194	2.68255e-07	DOWN
AT5G20250	-2.65646	5.09791e-07	DOWN
AT3G30720	-2.98826	5.09791e-07	DOWN
AT3G56290	1.75075	5.2478e-07	UP
AT1G29720	0.878412	5.9386e-07	UP
AT5G17220	1.689	6.77327e-07	UP
AT1G13700	-1.35284	7.14596e-07	DOWN
AT5G19850	0.954637	7.89711e-07	UP
AT2G34660	0.834549	8.74761e-07	UP
AT5G24240	-5.94447	9.01915e-07	DOWN
AT3G53800	-1.6258	9.65476e-07	DOWN
AT1G23020	-1.13425	9.9758e-07	DOWN
AT5G05580	0.823293	9.9758e-07	UP
AT3G01550	0.852925	1.05596e-06	UP
AT5G58120	1.07921	1.15045e-06	UP
AT1G26560	1.02583	1.20756e-06	UP
AT5G15950	1.13428	1.31259e-06	UP
AT2G36800	1.13182	1.31259e-06	UP
AT1G26790	3.30505	1.31259e-06	UP
AT2G39400	-1.51082	1.48529e-06	DOWN
AT2G33830	-1.46291	1.79573e-06	DOWN
AT3G58620	-1.15575	2.281e-06	DOWN
AT3G47420	1.20068	2.37902e-06	UP
AT4G16563	-2.01114	2.6558e-06	DOWN
AT1G42970	0.758478	2.6558e-06	UP
AT3G14770	0.942313	2.79506e-06	UP
AT3G24460	2.03939	2.79506e-06	UP
AT1G25230	-1.19457	2.97197e-06	DOWN
AT5G18170	-0.939645	3.27292e-06	DOWN
AT1G02820	1.95394	3.42218e-06	UP
AT1G69830	-0.844651	3.42227e-06	DOWN
AT1G64770	0.788402	3.6023e-06	UP
AT1G74670	-1.06347	3.76564e-06	DOWN
AT1G21130	-0.918727	4.50849e-06	DOWN
AT5G47240	-1.15375	4.71698e-06	DOWN
AT5G44260	-1.87229	4.91115e-06	DOWN
AT1G68570	1.26922	5.57275e-06	UP
AT3G27170	1.87313	5.63905e-06	UP
AT4G18205	-1.28761	6.21217e-06	DOWN
AT4G12830	1.09306	6.35841e-06	UP
AT5G42800	1.50117	6.95507e-06	UP
AT5G67480	-0.905207	7.59076e-06	DOWN
ATCG01040	1.20848	8.1786e-06	UP
AT1G77450	1.71791	8.1786e-06	UP
AT3G21560	1.02951	8.31184e-06	UP
AT1G78850	-1.08894	8.87802e-06	DOWN
AT5G11610	-0.995006	8.87802e-06	DOWN
AT1G55960	1.11336	9.4247e-06	UP
AT1G02660	-1.09862	9.4247e-06	DOWN
AT1G56190	0.713972	9.7052e-06	UP
AT3G10985	-0.986693	1.00858e-05	DOWN
AT1G62500	-1.05426	1.06591e-05	DOWN
AT2G40610	-0.914437	1.07395e-05	DOWN
AT2G28840	-0.793598	1.19405e-05	DOWN
AT1G10370	1.32127	1.19405e-05	UP
AT1G55910	1.25528	1.26994e-05	UP
AT1G06000	1.50346	1.51833e-05	UP
AT1G70580	0.78989	1.84261e-05	UP
AT1G55320	1.09607	2.28861e-05	UP
AT5G14120	-0.780816	2.29763e-05	DOWN
AT4G38825	-2.43207	2.53642e-05	DOWN
AT5G46330	-0.799969	2.53642e-05	DOWN
AT2G43010	-1.11282	2.62484e-05	DOWN
AT5G49730	-0.771535	2.68325e-05	DOWN
AT3G03770	1.09188	2.68325e-05	UP
AT4G18197	-0.828947	3.00249e-05	DOWN
AT5G24030	-1.00567	3.07803e-05	DOWN
AT5G01260	1.19484	3.09064e-05	UP
AT3G01345	-8.61831	3.15117e-05	DOWN
AT5G38980	0.802477	3.56646e-05	UP
AT1G78270	-1.15735	3.56646e-05	DOWN
ATCG00500	0.712254	3.63141e-05	UP
AT5G63620	-0.934712	3.63141e-05	DOWN
AT5G64550	0.915535	3.68912e-05	UP
AT3G27770	-0.75106	3.78221e-05	DOWN
AT3G28270	1.65898	3.855e-05	UP
AT2G33530	0.744852	4.49286e-05	UP
AT5G65390	-1.21745	4.59254e-05	DOWN
AT2G38310	-0.821963	4.62002e-05	DOWN
AT3G04870	0.713845	4.75756e-05	UP
AT1G56300	-1.67268	5.00916e-05	DOWN
AT4G27030	0.900539	5.2232e-05	UP
AT1G75380	-1.35849	5.22338e-05	DOWN
AT1G02640	-0.901059	5.33293e-05	DOWN
AT1G58520	1.34006	5.33293e-05	UP
AT1G75945	3.02715	5.33293e-05	UP
AT5G15450	0.717199	5.33293e-05	UP
AT5G04140	0.649169	5.33293e-05	UP
AT3G53990	-0.907748	5.64962e-05	DOWN
AT3G29320	-0.676344	5.64962e-05	DOWN
AT5G54130	2.11494	5.64962e-05	UP
AT2G25080	-0.678028	5.70392e-05	DOWN
AT5G23660	1.57979	5.89707e-05	UP
AT5G02810	-1.1642	6.11543e-05	DOWN
AT4G25290	0.711158	6.23361e-05	UP
AT3G28180	-0.694401	6.44934e-05	DOWN
AT5G47610	1.07424	7.24969e-05	UP
AT3G26740	-1.3893	7.593e-05	DOWN
AT5G49910	0.654877	7.593e-05	UP
AT4G17090	1.83741	8.33093e-05	UP
AT3G19850	-0.941184	9.17315e-05	DOWN
AT3G26590	0.992053	9.17315e-05	UP
AT5G53970	0.80693	9.24521e-05	UP
AT4G33625	-0.82744	9.73581e-05	DOWN
AT2G44740	-1.33669	0.00010116	DOWN
AT1G14520	-1.92564	0.00010206	DOWN
AT5G58770	1.43518	0.00010473	UP
AT1G13110	-0.721002	0.000107955	DOWN
AT2G28120	-1.34932	0.000107955	DOWN
AT3G29590	1.47265	0.000107955	UP
AT1G33970	-1.44593	0.00010861	DOWN
AT1G20010	-0.794809	0.000113054	DOWN
AT5G10860	-0.747464	0.000116512	DOWN
AT1G64720	-0.667551	0.0001256	DOWN
AT1G37130	0.710261	0.0001256	UP
AT1G27760	0.715139	0.000126292	UP
AT5G21170	-0.812098	0.000128216	DOWN
AT5G06870	-0.804546	0.000137121	DOWN
AT2G22240	0.756088	0.00014101	UP
AT1G78570	1.40229	0.000142913	UP
AT2G47800	1.09059	0.00014328	UP
AT1G22770	-1.27693	0.000145496	DOWN
AT1G78600	-0.972844	0.000147864	DOWN
AT2G41140	0.673592	0.000151994	UP
AT1G72180	-0.896513	0.000157302	DOWN
AT2G35370	0.800004	0.000159699	UP
AT4G27440	-0.883191	0.000164378	DOWN
AT1G72416	-1.41725	0.00016551	DOWN
AT1G76090	-0.965968	0.000169608	DOWN
AT1G56140	-0.941499	0.000174937	DOWN
AT1G62380	-0.656004	0.000175015	DOWN
AT5G60860	-0.976381	0.00017622	DOWN
AT3G14200	-0.941866	0.000179371	DOWN
AT5G13650	0.696687	0.000190454	UP
AT4G01080	2.4182	0.000190953	UP
AT1G72160	-0.768018	0.000204722	DOWN
AT5G63800	-1.28939	0.000210225	DOWN
AT3G48740	0.646135	0.000213968	UP
AT2G40100	1.33545	0.000220436	UP
AT4G37560	0.760223	0.000243776	UP
AT4G15910	-0.794845	0.00024896	DOWN
AT3G50740	-0.897633	0.000254893	DOWN
AT3G55800	0.815642	0.000261731	UP
AT3G21750	0.852072	0.000287083	UP
AT5G43630	0.738891	0.000288036	UP
AT2G46790	-1.47582	0.000288036	DOWN
AT5G62920	-1.09199	0.000292662	DOWN
AT5G17050	1.27798	0.000311837	UP
AT3G47080	0.786221	0.000313364	UP
AT1G18390	-1.07657	0.000320114	DOWN
AT1G71890	1.26602	0.000351593	UP
AT3G29200	0.688237	0.000351593	UP
AT2G42610	-0.758505	0.000351593	DOWN
AT2G31110	-1.10899	0.000359021	DOWN
AT3G45970	-1.82512	0.00038135	DOWN
AT1G78510	0.831142	0.000404228	UP
AT2G35840	0.711055	0.000415744	UP
AT1G64950	0.790352	0.000415744	UP
AT3G61580	-0.597077	0.000420281	DOWN
AT4G34135	1.27509	0.000426967	UP
AT4G02130	-0.836143	0.000433708	DOWN
AT5G03150	-1.01307	0.00043569	DOWN
AT3G01310	-0.669318	0.000447426	DOWN
AT3G01500	0.847816	0.000448413	UP
AT4G04330	-1.47544	0.000459584	DOWN
AT5G54190	-1.05259	0.000459584	DOWN
AT1G64500	1.04112	0.000479397	UP
AT4G03190	-0.744882	0.00048644	DOWN
AT3G58070	1.61505	0.000515786	UP
AT3G26280	-1.46519	0.000517808	DOWN
AT1G51140	0.887659	0.000527078	UP
AT4G14580	-1.60527	0.00053284	DOWN
AT4G15550	1.13493	0.000546157	UP
AT4G35770	-2.83307	0.000552683	DOWN
AT1G19700	0.684415	0.000553388	UP
AT1G62250	0.717014	0.000555335	UP
AT1G09570	-0.644044	0.000555335	DOWN
AT3G16560	0.738702	0.000556857	UP
AT4G39960	0.780005	0.000556857	UP
AT4G03400	-0.698628	0.000556857	DOWN
AT1G56170	1.18029	0.000580311	UP
AT1G48030	0.606815	0.000585949	UP
AT2G38230	1.12982	0.000586	UP
AT1G13930	-0.637421	0.000598673	DOWN
AT1G44575	0.569548	0.000610021	UP
AT2G34720	0.814738	0.000620382	UP
AT3G05160	-0.878489	0.000643239	DOWN
AT5G01520	-1.18517	0.000643239	DOWN
AT4G38970	0.568819	0.000643239	UP
AT4G39260	-0.680899	0.000650282	DOWN
AT1G21460	0.954354	0.000657707	UP
AT5G08350	-1.57843	0.000657707	DOWN
AT5G17230	0.588691	0.000663249	UP
AT5G42270	0.578701	0.000678776	UP
AT3G61060	-1.51362	0.000702501	DOWN
AT5G19140	-0.951497	0.000709727	DOWN
AT2G21330	0.859396	0.00071026	UP
AT5G44580	0.807601	0.000711706	UP
AT1G75800	-0.617848	0.000723636	DOWN
AT5G21105	-0.644793	0.00073101	DOWN
AT4G04770	0.592791	0.00073101	UP
AT5G42760	2.39953	0.000786128	UP
AT4G38950	0.676176	0.000829401	UP
AT5G61350	1.00056	0.000909831	UP
ATCG00180	0.900053	0.000909831	UP
AT1G62780	0.677715	0.0009194	UP
AT1G01790	0.583014	0.000926063	UP
AT1G70250	0.697472	0.000963033	UP
AT1G80920	-1.49483	0.000966324	DOWN
AT1G79520	1.63573	0.00097249	UP
AT1G55210	0.600708	0.00109229	UP
AT3G60130	-0.719682	0.00112237	DOWN
AT1G20620	-0.912707	0.00113038	DOWN
AT4G33220	-0.93605	0.00113858	DOWN
AT5G43750	0.644124	0.00115857	UP
AT1G62750	0.555764	0.0011778	UP
AT2G36885	0.676224	0.00120325	UP
AT1G68010	0.648161	0.0012234	UP
AT2G35660	0.926652	0.00123682	UP
AT4G35830	-0.56345	0.0012669	DOWN
AT3G24170	0.626781	0.0012839	UP
AT1G03940	2.32628	0.00130034	UP
AT2G39920	-1.40355	0.00131406	DOWN
AT1G69730	0.702183	0.00138113	UP
AT2G30930	-1.13652	0.00143631	DOWN
AT5G14740	0.802867	0.00143631	UP
AT5G64940	0.553284	0.00145149	UP
AT5G01750	-0.600123	0.00147275	DOWN
AT3G23110	1.24626	0.00147275	UP
AT1G08930	-1.00291	0.00149609	DOWN
AT1G66180	-0.907058	0.00149609	DOWN
AT3G60750	0.608996	0.00149609	UP
AT2G27385	-0.585538	0.00154671	DOWN
AT3G62750	-0.798717	0.00156029	DOWN
AT2G34460	0.590113	0.00156815	UP
AT3G45780	-0.564789	0.00157351	DOWN
AT2G32540	0.945762	0.00157351	UP
AT3G55330	0.577586	0.00158903	UP
AT3G50500	-0.608243	0.00158926	DOWN
AT5G24150	1.11882	0.00162075	UP
AT2G42580	-0.649396	0.00162075	DOWN
AT1G65190	0.759885	0.00162075	UP
AT3G15630	-1.47763	0.00162075	DOWN
AT3G26570	0.54412	0.00164695	UP
AT1G60590	1.19541	0.00168246	UP
AT2G36630	0.644054	0.00171858	UP
AT1G19920	0.723866	0.00173404	UP
AT3G60320	-0.562472	0.00175347	DOWN
AT1G75960	-1.53917	0.00176714	DOWN
AT4G21870	-1.38055	0.0017744	DOWN
AT3G54830	1.11616	0.00179406	UP
AT5G13370	0.969562	0.00184924	UP
AT1G52590	0.720221	0.00184924	UP
AT5G02270	0.86301	0.00184924	UP
AT2G41040	0.76422	0.00185198	UP
AT3G19450	0.908051	0.00187673	UP
AT5G38520	0.568441	0.00187673	UP
AT4G34240	0.616618	0.00190533	UP
AT3G51240	1.73033	0.00190628	UP
AT3G11690	-0.945014	0.00190628	DOWN
AT5G39710	0.746245	0.0019187	UP
AT5G51720	1.06153	0.0019187	UP
AT1G60190	2.15577	0.00194454	UP
AT4G04340	-0.612703	0.00195647	DOWN
AT1G54130	-0.576972	0.00195647	DOWN
AT3G57410	-0.584995	0.00196743	DOWN
AT3G20270	0.822008	0.00200841	UP
AT3G50700	-0.760141	0.00207267	DOWN
AT5G23060	0.532716	0.00211829	UP
AT5G24490	-0.740344	0.00225342	DOWN
AT2G15020	1.30079	0.00225342	UP
ATCG01010	0.749764	0.00240017	UP
AT3G27500	-1.84421	0.00242512	DOWN
AT3G47160	-1.21676	0.00242531	DOWN
AT1G06080	-0.803819	0.00242531	DOWN
AT3G13750	-0.838867	0.00245602	DOWN
AT4G34000	0.946148	0.00245602	UP
AT4G21650	-0.593867	0.00246242	DOWN
AT1G01970	0.715532	0.00246745	UP
AT1G12710	-0.798019	0.0024833	DOWN
AT1G01050	0.585019	0.0025048	UP
AT1G31580	0.958602	0.00250977	UP
AT5G52570	1.06682	0.00251211	UP
AT3G52400	-1.36902	0.00257566	DOWN
AT3G23510	1.68447	0.00257566	UP
AT1G63800	-0.873034	0.00262505	DOWN
ATCG00780	0.526378	0.00265649	UP
AT2G41430	-0.798772	0.00269755	DOWN
AT5G02180	-0.681536	0.00269755	DOWN
AT3G22231	1.06193	0.00269883	UP
AT5G50240	1.34131	0.00269883	UP
AT2G23420	0.72954	0.0027006	UP
AT1G70610	0.589201	0.00272058	UP
AT5G10470	0.549252	0.0027309	UP
AT5G64860	-0.678404	0.00275925	DOWN
ATCG00700	0.682043	0.00280443	UP
AT1G20630	-0.622694	0.00280697	DOWN
AT5G02160	-0.751725	0.00280974	DOWN
AT3G27350	0.868535	0.00280974	UP
AT1G71030	-1.33125	0.0028242	DOWN
AT5G45820	-0.998009	0.00284186	DOWN
AT5G16910	-0.623882	0.00293159	DOWN
AT2G39570	-0.657383	0.00297155	DOWN
AT5G26340	-1.42365	0.00304705	DOWN
AT1G30820	-0.737231	0.00305153	DOWN
AT2G39450	0.563171	0.00305699	UP
AT2G40330	-1.95342	0.00317421	DOWN
AT4G36470	1.05722	0.00318409	UP
AT2G04350	0.677108	0.00318409	UP
AT1G64780	2.12023	0.00318811	UP
AT1G27460	-0.62069	0.00320476	DOWN
AT5G22920	-1.36915	0.00322548	DOWN
AT4G00150	0.819517	0.00325039	UP
AT5G14880	0.561497	0.00325039	UP
AT2G42490	-0.553154	0.00326768	DOWN
AT1G33600	-0.560928	0.00329143	DOWN
AT1G19380	-1.24373	0.00332018	DOWN
AT2G21320	0.908856	0.00332912	UP
AT3G58120	-0.880766	0.00334857	DOWN
AT5G24380	0.845423	0.00340815	UP
AT5G42250	-1.30919	0.00345278	DOWN
AT2G01290	0.873093	0.00348685	UP
AT4G15620	0.819219	0.00348685	UP
AT3G21870	1.12078	0.00352406	UP
AT2G37040	0.808117	0.00354877	UP
AT4G22880	1.48799	0.00359367	UP
AT1G13245	-1.13612	0.00364356	DOWN
AT1G03220	-1.0722	0.00364356	DOWN
AT2G40300	0.568363	0.00373259	UP
AT3G47340	-1.36361	0.00373309	DOWN
AT3G62550	-2.05992	0.00377839	DOWN
AT3G15850	0.704312	0.0038146	UP
AT2G30040	1.27688	0.00384271	UP
AT1G75220	-0.64111	0.00388322	DOWN
AT5G14780	-0.578123	0.00395976	DOWN
AT1G70820	-1.16877	0.00405085	DOWN
AT1G73325	1.80491	0.00406255	UP
AT2G18300	-0.567575	0.00406319	DOWN
AT3G18080	-0.534603	0.00410464	DOWN
AT1G06550	0.687766	0.00420251	UP
AT2G32640	0.593258	0.0042199	UP
AT2G16660	-1.07843	0.00423071	DOWN
AT1G56220	-0.732871	0.00423987	DOWN
AT1G35350	-1.02545	0.00427061	DOWN
AT2G23770	-0.93535	0.00428221	DOWN
AT1G65060	1.73608	0.00428221	UP
AT5G62670	0.538656	0.00428221	UP
AT2G23590	1.36003	0.0044178	UP
AT3G56080	0.70319	0.0044178	UP
AT1G79700	-0.970077	0.0044178	DOWN
AT4G00370	0.553592	0.00444344	UP
AT3G17800	0.540309	0.00444641	UP
AT1G75370	-0.605841	0.00457632	DOWN
AT1G48210	0.661094	0.00458174	UP
AT4G31060	-0.879227	0.00458907	DOWN
AT4G39090	-0.921889	0.00463084	DOWN
AT5G35735	-0.677044	0.00463084	DOWN
AT5G48880	0.613243	0.00472346	UP
AT4G38960	0.934864	0.004737	UP
AT4G26540	-0.584697	0.004737	DOWN
AT1G49750	0.501549	0.00476923	UP
AT4G16590	3.42702	0.00478662	UP
AT5G47560	0.602005	0.00480403	UP
AT4G31290	-0.605761	0.00496832	DOWN
AT4G28660	0.638825	0.00497185	UP
AT1G79460	-0.846165	0.00497742	DOWN
AT2G31380	0.729421	0.00497742	UP
AT1G69120	-Inf	0.00501072	UP
AT4G18340	-1.22991	0.00501072	DOWN
AT4G26860	0.665448	0.00501072	UP
AT3G07700	0.536968	0.00501308	UP
AT2G18230	1.73649	0.00502526	UP
AT4G15490	-0.689455	0.00515312	DOWN
AT2G22430	-0.578042	0.00516888	DOWN
AT4G00050	1.33315	0.00528202	UP
AT2G15620	0.821789	0.00528202	UP
AT1G09500	1.2324	0.00530759	UP
AT1G02860	-1.29494	0.00546306	DOWN
AT3G29810	-1.69979	0.00553186	DOWN
AT1G32440	0.55605	0.00556175	UP
AT3G50840	-0.848403	0.00561697	DOWN
AT4G15440	1.07095	0.00563293	UP
AT1G79270	0.754888	0.00563293	UP
AT5G49480	1.90548	0.00563293	UP
AT3G51550	-0.50619	0.0056533	DOWN
AT1G11260	-0.848792	0.00570245	DOWN
AT1G06460	-0.981826	0.00576831	DOWN
AT4G24800	-0.550453	0.00588935	DOWN
AT5G63060	0.634002	0.00590812	UP
AT1G44000	0.521998	0.00592949	UP
AT5G10170	-0.587719	0.00592949	DOWN
AT3G16240	-0.802238	0.0059424	DOWN
AT1G23740	0.725797	0.0059424	UP
AT3G26650	0.697643	0.00608274	UP
AT3G44970	0.862654	0.00619079	UP
AT4G27940	1.10123	0.00619079	UP
AT4G14270	-1.08529	0.00619381	DOWN
AT3G59140	0.617613	0.00621142	UP
AT2G46450	0.581532	0.00628132	UP
AT2G02930	-4.76971	0.00628881	DOWN
AT2G06925	-0.72006	0.00635064	DOWN
AT3G26290	-0.969858	0.00635064	DOWN
AT3G16910	1.17506	0.00635064	UP
AT1G06690	0.646145	0.00637571	UP
AT5G35630	0.484195	0.00652152	UP
AT2G41090	0.674974	0.00652152	UP
AT4G32940	-0.561415	0.00652152	DOWN
AT3G56160	0.537971	0.00652152	UP
AT2G34010	-1.06453	0.00652152	DOWN
AT1G28330	-1.04849	0.00652152	DOWN
AT2G22990	-0.556214	0.00670777	DOWN
AT1G24530	-0.792501	0.00670777	DOWN
AT1G71810	0.575746	0.00670777	UP
ATCG00190	1.01828	0.00674136	UP
AT5G59480	0.929204	0.00674136	UP
AT4G25970	-0.552827	0.00680448	DOWN
AT1G01240	-1.10432	0.00684434	DOWN
AT3G14690	0.643578	0.00712464	UP
AT1G06430	0.498723	0.00714493	UP
AT1G01390	1.02122	0.00714493	UP
AT3G24463	2.24781	0.00724671	UP
AT4G00970	-1.08448	0.00750942	DOWN
AT4G22930	0.551464	0.00752859	UP
AT2G29090	0.771191	0.00755274	UP
AT1G07240	-0.7778	0.00758943	DOWN
AT4G24930	0.624202	0.00763594	UP
AT3G60440	0.573552	0.00778335	UP
AT1G16320	0.662363	0.00779146	UP
AT5G53450	-0.567787	0.00784141	DOWN
AT4G28080	0.480255	0.0078769	UP
AT3G56090	0.531508	0.00790955	UP
AT1G30530	1.02476	0.00791045	UP
AT5G24810	0.519679	0.00803186	UP
AT1G09390	-0.699567	0.00804275	DOWN
AT1G78460	-1.20151	0.00812431	DOWN
AT1G10960	0.670798	0.00813339	UP
AT5G58260	0.652803	0.00813339	UP
AT4G37930	0.472705	0.00816309	UP
AT3G52340	0.636887	0.00816309	UP
AT5G57550	-2.96636	0.00816309	DOWN
AT5G20220	0.703085	0.00816309	UP
AT3G07720	0.791607	0.00816309	UP
AT1G67070	1.24399	0.00819752	UP
ATCG00750	0.840029	0.00822408	UP
AT3G28860	-0.498745	0.00843057	DOWN
AT2G21210	0.589935	0.00843057	UP
AT1G32170	-1.38023	0.00871599	DOWN
AT3G55610	0.589521	0.00874319	UP
AT3G27220	-1.00495	0.00893684	DOWN
AT1G22650	0.683044	0.00900425	UP
AT1G10640	0.686213	0.00915258	UP
AT5G58670	-0.953036	0.00923596	DOWN
AT1G18620	-0.526693	0.00929293	DOWN
AT3G04790	0.685487	0.00929293	UP
AT2G31750	0.519149	0.00932037	UP
AT2G31360	-0.727051	0.00932037	DOWN
AT4G23990	0.66867	0.00956895	UP
AT5G02170	-2.55268	0.00974147	DOWN
AT2G47490	0.566817	0.00980123	UP
AT1G12780	-0.619182	0.00980123	DOWN
AT5G66790	-0.827169	0.00987113	DOWN
AT1G64860	0.507678	0.00987113	UP
AT4G30690	-0.684228	0.00993598	DOWN
AT1G22500	-2.17321	0.0101532	DOWN
AT5G12470	0.481174	0.0102392	UP
AT3G06500	-0.819681	0.010243	DOWN
AT1G34630	-0.701584	0.010243	DOWN
AT4G20260	-0.90868	0.0102746	DOWN
AT1G32060	0.521335	0.0102784	UP
AT4G35470	-0.592082	0.0104164	DOWN
ATCG00740	1.01323	0.0104214	UP
AT5G62130	0.689203	0.0104566	UP
AT3G08730	0.917873	0.0104566	UP
AT4G13410	0.848283	0.0104566	UP
AT1G32080	0.584509	0.0104951	UP
AT1G48650	0.507851	0.0105353	UP
AT4G25130	0.487273	0.0105353	UP
AT4G09760	-0.97352	0.0105984	DOWN
AT1G60140	-0.602696	0.0105988	DOWN
AT3G22550	0.946398	0.0105988	UP
AT5G38430	0.478654	0.010611	UP
AT5G47620	0.63004	0.0107376	UP
AT1G18660	0.550618	0.0108783	UP
AT4G38690	-0.868434	0.0108783	DOWN
AT1G63690	-0.562286	0.0111025	DOWN
AT4G23270	-0.626574	0.0112411	DOWN
AT3G02830	0.869104	0.0112411	UP
AT1G19540	-1.14336	0.0113371	DOWN
AT4G22570	0.707401	0.0113371	UP
AT5G58760	0.825592	0.0113453	UP
AT2G39730	0.455144	0.0114293	UP
AT3G06510	0.667743	0.0116091	UP
AT1G20823	-0.663559	0.0116106	DOWN
AT3G08510	-0.484778	0.0116698	DOWN
AT4G35270	0.567435	0.0117796	UP
AT5G25190	-1.25411	0.0118842	DOWN
AT3G43190	-1.39901	0.0119098	DOWN
AT4G34750	-0.836621	0.0121024	DOWN
AT3G07540	-0.546871	0.0122816	DOWN
AT3G22150	0.551568	0.0123242	UP
ATCG00430	0.555892	0.0123242	UP
AT1G21920	-0.600714	0.0123242	DOWN
AT5G54510	-0.732242	0.0123351	DOWN
AT5G17310	0.627997	0.0123649	UP
AT5G50800	1.14955	0.0124117	UP
AT5G17780	1.18993	0.0124647	UP
AT4G09020	-0.603104	0.0124647	DOWN
AT1G55110	0.908058	0.0124739	UP
AT2G42790	-0.620215	0.0124739	DOWN
AT4G13830	-0.809171	0.0125051	DOWN
AT2G40460	0.567813	0.0127924	UP
AT4G31550	-0.72189	0.0127924	DOWN
AT1G03740	-0.652713	0.0128059	DOWN
AT2G04039	0.553547	0.0128133	UP
AT1G29910	-0.686063	0.0128647	DOWN
AT2G40840	-0.551428	0.0130261	DOWN
AT1G58290	0.463838	0.0131051	UP
AT1G08570	0.984963	0.0131051	UP
AT3G30775	-1.27888	0.0131051	DOWN
AT4G09750	0.945902	0.0132996	UP
AT1G22330	-0.644855	0.013412	DOWN
AT2G36580	0.500987	0.013412	UP
AT4G16880	-0.848496	0.013412	DOWN
AT3G19553	-0.589854	0.0134913	DOWN
AT4G04020	0.58058	0.0135683	UP
AT1G28570	0.751426	0.0136723	UP
AT1G61210	0.502652	0.0138028	UP
AT1G70730	0.596658	0.0138188	UP
AT3G47650	0.482142	0.0138224	UP
AT5G54700	5.40231	0.0138224	UP
AT2G15890	-1.82584	0.0139856	DOWN
AT5G56860	0.530413	0.0140115	UP
AT4G11680	0.690221	0.0144381	UP
AT1G22540	-0.636595	0.0144381	DOWN
AT1G25275	-0.893222	0.0144381	DOWN
AT1G05805	-0.722621	0.0144968	DOWN
AT4G14230	-0.619282	0.0145419	DOWN
AT4G29130	0.542684	0.0145922	UP
AT5G20360	0.670598	0.0146476	UP
AT3G27050	0.832487	0.0147789	UP
AT3G22235	0.919495	0.0148441	UP
AT1G31190	0.520727	0.0148441	UP
AT3G26060	0.470879	0.0148441	UP
AT3G55430	-0.526096	0.0148798	DOWN
AT2G03310	-1.06968	0.0148798	DOWN
AT1G16020	0.573135	0.0148799	UP
AT1G53090	0.911688	0.0149728	UP
AT4G10430	0.548372	0.0149728	UP
AT5G44110	0.938666	0.0149728	UP
AT1G01320	0.453138	0.0149728	UP
AT2G21970	0.936422	0.0149728	UP
AT3G08590	0.475236	0.0152037	UP
AT5G08330	-0.508922	0.0152082	DOWN
AT1G26800	-2.10982	0.0152292	DOWN
AT2G18280	-0.489082	0.0152337	DOWN
AT1G22360	-0.600419	0.0152819	DOWN
AT2G15320	0.656523	0.0155539	UP
AT3G05500	0.585131	0.015718	UP
AT3G52840	-0.645903	0.0158422	DOWN
AT4G17770	0.727628	0.0161578	UP
AT4G34770	-1.20215	0.0162835	DOWN
AT3G62410	0.852733	0.0164832	UP
AT3G54920	-0.484239	0.0164832	DOWN
AT4G39980	-0.500033	0.0164832	DOWN
AT1G17100	1.47502	0.0165478	UP
AT1G64795	-Inf	0.0165478	UP
AT5G62350	-0.531201	0.0166019	DOWN
AT4G22690	-0.81529	0.0166548	DOWN
AT2G02710	-0.661347	0.0167067	DOWN
AT5G64570	-0.472153	0.0167765	DOWN
AT5G03390	-0.789703	0.0167869	DOWN
AT3G62150	-2.07196	0.0168544	DOWN
AT3G07010	-0.496851	0.0170959	DOWN
AT3G50190	-3.43076	0.0171583	DOWN
AT4G34550	1.43333	0.0171592	UP
AT1G53320	-0.573254	0.017179	DOWN
AT4G01430	-1.63274	0.0179998	DOWN
AT5G44620	-2.56947	0.0181119	DOWN
AT3G47800	-0.539372	0.0181625	DOWN
AT2G18790	0.472885	0.0182038	UP
AT5G66880	-0.749825	0.0182038	DOWN
AT5G25460	-1.03191	0.0182141	DOWN
AT2G43710	0.45488	0.0182668	UP
AT1G15740	-0.594565	0.0183148	DOWN
AT3G05490	-0.702667	0.0183596	DOWN
AT2G43020	-0.526272	0.0184102	DOWN
AT2G35880	-0.611988	0.0184102	DOWN
AT2G39250	0.59982	0.0185788	UP
AT5G57630	-0.987456	0.0186969	DOWN
AT5G20070	0.669195	0.0190829	UP
AT2G42380	-0.687649	0.0193371	DOWN
AT1G01420	0.723846	0.019541	UP
AT5G39660	0.635925	0.0196582	UP
AT1G74880	0.498656	0.0197058	UP
AT1G73650	0.537705	0.0197058	UP
AT1G01720	0.554934	0.0197058	UP
AT3G54660	0.452743	0.0200638	UP
AT2G42040	-1.1714	0.0201491	DOWN
AT3G28345	-0.742909	0.0202103	DOWN
AT3G61260	-0.73227	0.0202858	DOWN
AT1G80180	-1.06639	0.0203153	DOWN
AT5G62360	-2.16251	0.0206287	DOWN
AT2G30490	0.596343	0.0208061	UP
AT1G19140	0.685427	0.0208315	UP
AT4G21215	-0.924628	0.0208315	DOWN
AT3G22530	0.682427	0.0212294	UP
AT1G03090	-0.570807	0.0214189	DOWN
AT1G13650	0.548766	0.0214962	UP
AT1G03055	0.983225	0.0216958	UP
AT1G03495	1.61397	0.0217463	UP
AT1G67900	-0.488201	0.0218434	DOWN
AT3G62660	-0.889144	0.0218434	DOWN
AT1G03870	-0.674551	0.0219402	DOWN
AT4G17840	0.480579	0.022236	UP
AT3G18485	1.0749	0.0223927	UP
AT1G79510	0.565746	0.0224336	UP
AT4G16860	-0.676975	0.0224389	DOWN
AT3G23530	0.476726	0.0228368	UP
AT4G36530	0.484236	0.0229547	UP
AT1G65370	-0.549292	0.0229547	DOWN
AT3G17100	-0.54782	0.0229547	DOWN
AT1G10657	0.67538	0.0229755	UP
AT5G51550	-0.619893	0.0229755	DOWN
AT1G04400	-0.484218	0.0229755	DOWN
AT1G71990	-0.947083	0.0229755	DOWN
AT5G65910	-0.593961	0.0230443	DOWN
AT5G01410	0.462143	0.0230479	UP
AT1G74850	0.479528	0.0234149	UP
AT1G63260	-0.576982	0.0235847	DOWN
AT1G07010	0.685512	0.0235847	UP
AT4G13340	-0.757267	0.0237191	DOWN
AT1G15350	-0.686305	0.0237415	DOWN
AT1G80760	-0.540793	0.0237734	DOWN
AT3G11170	0.439283	0.0237734	UP
AT4G33490	-0.76922	0.0238197	DOWN
AT4G28740	0.686416	0.0238255	UP
AT5G53580	0.561326	0.0238431	UP
AT4G26530	-0.72684	0.0239341	DOWN
AT3G52750	0.472075	0.0240535	UP
AT4G32770	0.909604	0.0243926	UP
AT3G13560	0.490284	0.0244706	UP
AT1G03230	-0.52646	0.0248108	DOWN
AT1G66150	-0.456107	0.0249382	DOWN
AT3G51895	0.490756	0.0251582	UP
AT4G26150	0.903346	0.0251582	UP
ATCG00160	0.659792	0.0251582	UP
AT5G38530	0.529331	0.0253745	UP
AT3G10230	0.448485	0.0256267	UP
AT3G06435	-0.810114	0.0257551	DOWN
AT2G39900	-0.528064	0.0261162	DOWN
AT1G05690	1.05306	0.0261252	UP
AT5G66080	-1.13667	0.0261252	DOWN
AT1G50420	0.796253	0.0261364	UP
AT1G13080	0.654888	0.0263183	UP
AT3G61320	0.545489	0.0263183	UP
ATCG00650	0.923292	0.0263845	UP
AT4G29310	-0.549114	0.0264401	DOWN
AT5G05270	1.55515	0.0264401	UP
AT1G27940	0.829008	0.026505	UP
AT4G00490	0.568696	0.0265251	UP
AT5G27380	-0.5393	0.0265973	DOWN
AT1G68470	0.787855	0.0272516	UP
AT3G25570	0.706364	0.0273932	UP
AT3G14420	0.676593	0.0273932	UP
AT5G05440	-1.31539	0.0275229	DOWN
AT5G58870	0.489161	0.0275229	UP
AT5G52420	0.714851	0.0279484	UP
AT3G56140	0.468273	0.028187	UP
AT1G05140	0.465301	0.0284127	UP
AT5G61410	0.420853	0.0288587	UP
AT1G19310	-0.866191	0.028958	DOWN
AT2G34430	-0.952519	0.029156	DOWN
AT5G46390	0.546869	0.0296375	UP
AT4G19530	-0.447198	0.0296375	DOWN
AT1G64170	-0.877755	0.0298266	DOWN
AT4G34830	0.448659	0.0298665	UP
AT2G32295	0.571627	0.0298665	UP
AT1G32870	1.13347	0.0298665	UP
AT3G08030	-0.444992	0.0298991	DOWN
AT5G05690	-0.541821	0.0302532	DOWN
AT4G23630	0.476223	0.0302532	UP
AT3G05625	0.779004	0.0302549	UP
AT4G20360	0.418883	0.0303592	UP
AT2G25510	0.911453	0.0304309	UP
AT2G47060	-0.538778	0.0304439	DOWN
AT5G67385	0.487527	0.030508	UP
AT3G47960	0.445855	0.0305312	UP
AT4G37310	0.5134	0.0311025	UP
AT1G33110	0.664143	0.0311025	UP
AT2G04850	0.515087	0.031294	UP
AT1G76240	-1.10732	0.0314261	DOWN
AT3G48530	-0.577717	0.03143	DOWN
AT1G17220	0.435858	0.0314376	UP
AT2G30390	0.458296	0.0315066	UP
AT4G35480	-0.830553	0.0315722	DOWN
AT3G20080	-0.714332	0.0315722	DOWN
AT5G23860	-0.463781	0.0315722	DOWN
AT3G17365	-1.07848	0.0315722	DOWN
AT3G05640	-0.690756	0.0316519	DOWN
AT3G24520	1.68017	0.031847	UP
AT3G04510	-1.28914	0.0321875	DOWN
AT2G01260	0.561424	0.0321982	UP
AT5G52320	1.20306	0.0323095	UP
AT3G59910	0.517464	0.0323842	UP
AT4G14090	1.44966	0.0323962	UP
AT4G18930	-0.913021	0.0325038	DOWN
AT2G32290	1.09322	0.032673	UP
AT4G05150	-0.878261	0.0327821	DOWN
AT5G17700	0.747714	0.0330568	UP
AT3G09810	0.51566	0.0333018	UP
AT3G55646	-1.01261	0.0343839	DOWN
AT4G11660	-0.754454	0.0344526	DOWN
AT1G52200	-2.04324	0.03461	DOWN
AT5G14920	-0.74481	0.0348616	DOWN
AT2G47180	-0.820988	0.0349689	DOWN
AT4G02920	0.423066	0.0352271	UP
AT4G15510	0.452558	0.0354666	UP
AT4G12000	0.894735	0.0358913	UP
AT1G68440	0.829796	0.0360897	UP
AT5G63810	-0.548408	0.0362995	DOWN
AT1G79440	-0.759912	0.0362995	DOWN
AT2G45440	0.456151	0.0364036	UP
AT4G20820	-1.5545	0.0366982	DOWN
AT1G65870	2.20895	0.0366982	UP
AT1G07200	0.481693	0.036707	UP
AT1G04660	-5.03879	0.0373945	DOWN
AT1G74740	-0.813152	0.0376002	DOWN
AT3G04910	-0.665995	0.037676	DOWN
AT2G41120	0.75537	0.0377548	UP
AT5G54060	2.08572	0.0377573	UP
AT5G56620	-4.34349	0.0378624	DOWN
AT2G05620	0.465885	0.0380256	UP
AT4G02420	0.597107	0.0384343	UP
AT2G28360	-0.553494	0.0384443	DOWN
AT3G54220	0.483494	0.0386866	UP
AT3G12710	-0.937463	0.0388663	DOWN
AT5G24850	0.669151	0.0388823	UP
AT5G46230	0.666775	0.0388823	UP
AT1G32470	0.436542	0.0390149	UP
AT3G19480	0.552984	0.0393484	UP
AT1G19490	0.94354	0.0393939	UP
AT5G51820	0.435287	0.0395356	UP
AT4G04750	0.617684	0.0395356	UP
AT1G06180	0.920114	0.0395356	UP
AT5G38710	-1.1454	0.0400501	DOWN
AT3G51660	-0.671836	0.0402491	DOWN
AT3G44630	0.487028	0.0403311	UP
AT2G22830	-0.697994	0.0404054	DOWN
AT1G51610	-0.558961	0.0405131	DOWN
AT1G62810	-0.613245	0.0406334	DOWN
AT1G55480	0.505351	0.0406556	UP
AT5G42310	0.457284	0.0406755	UP
AT1G15710	0.60962	0.0408153	UP
AT1G15290	0.411948	0.0409885	UP
AT1G02610	-1.28806	0.0409885	DOWN
AT5G04830	0.572427	0.0409885	UP
AT1G17360	0.483374	0.0409885	UP
AT1G75140	-0.544176	0.0409885	DOWN
AT5G58310	1.93613	0.0412784	UP
AT2G45560	-0.732399	0.0413461	DOWN
AT1G16880	0.639445	0.0415798	UP
AT1G14890	-0.906648	0.041697	DOWN
AT5G59780	-0.636463	0.0417023	DOWN
AT3G05750	0.61518	0.0417023	UP
AT2G23000	0.932952	0.0417322	UP
AT4G04850	0.425015	0.0418301	UP
AT2G15880	-2.5915	0.0422513	DOWN
AT4G16140	0.623421	0.0423224	UP
AT5G09730	-0.749031	0.0423224	DOWN
AT5G03555	0.898108	0.0423224	UP
AT5G47140	0.703315	0.0424531	UP
AT5G07860	0.548306	0.0424531	UP
AT5G65990	0.560404	0.0424531	UP
AT3G59050	0.541887	0.0428571	UP
AT2G39890	-0.546016	0.0428571	DOWN
AT5G66620	1.24522	0.0429299	UP
AT3G50830	-0.488531	0.0429634	DOWN
AT3G01690	-0.455957	0.0430408	DOWN
AT5G01950	-0.49465	0.0431623	DOWN
AT5G24620	-0.436896	0.043188	DOWN
AT1G73980	-0.498932	0.0433713	DOWN
AT2G46330	-0.621475	0.0436885	DOWN
AT3G27750	0.562637	0.0436885	UP
AT3G21760	0.90092	0.0441392	UP
AT3G55500	1.31957	0.0443353	UP
AT2G03440	-0.615508	0.0443353	DOWN
AT2G34150	0.56119	0.0444155	UP
AT1G57680	-0.430478	0.0444155	DOWN
AT5G66190	0.404073	0.0444425	UP
AT3G08010	0.452415	0.044763	UP
AT4G17550	0.648373	0.0449203	UP
AT1G63830	-0.483275	0.0450252	DOWN
AT5G63160	1.71967	0.0450252	UP
AT1G76180	-0.475472	0.0451929	DOWN
AT5G20380	0.471334	0.0451929	UP
AT1G08980	-0.730684	0.0453651	DOWN
AT3G62030	0.425201	0.0453651	UP
AT3G19380	-0.545495	0.0453651	DOWN
AT4G24480	0.60942	0.0453651	UP
AT4G25640	0.525359	0.0453651	UP
AT1G54290	0.691604	0.0453651	UP
AT2G26170	0.611219	0.0453651	UP
AT5G49810	0.418135	0.0453651	UP
AT2G45680	0.728112	0.0453651	UP
AT1G68560	-0.401022	0.0461757	DOWN
AT4G23260	0.563423	0.0463328	UP
AT5G17670	0.46528	0.0463328	UP
AT2G33170	0.494691	0.0464574	UP
AT3G56880	-0.589559	0.046492	DOWN
AT1G74940	-0.609652	0.0470719	DOWN
AT4G01883	0.4744	0.0470719	UP
AT2G26500	0.448816	0.0471613	UP
AT3G14240	-0.41206	0.0473149	DOWN
AT4G01330	-0.688516	0.0474269	DOWN
AT5G23870	-0.628309	0.0474269	DOWN
AT2G46915	0.529662	0.0474344	UP
AT3G11900	0.676964	0.0475008	UP
AT5G01210	-1.28734	0.0479673	DOWN
AT5G42990	0.589256	0.0479673	UP
AT4G02290	-0.557259	0.0479777	DOWN
AT3G15450	-1.81534	0.048143	DOWN
AT4G38470	-0.443735	0.048143	DOWN
AT4G13670	0.502142	0.048143	UP
AT5G23730	0.681811	0.0486619	UP
AT5G03430	0.488379	0.0486619	UP
AT5G53370	0.593491	0.0486973	UP
AT2G38290	-0.613854	0.048972	DOWN
AT3G22200	-0.445291	0.048972	DOWN
AT1G08250	0.589793	0.0494871	UP
AT5G63420	0.464646	0.0497009	UP
AT3G10020	-1.79955	0.0497009	DOWN
AT1G57990	-1.15639	0.0498471	DOWN
