# Supplementary material for: AtNusG, a chloroplast nucleoid protein of bacterial origin linking chloroplast transcriptional and translational machineries, is required for proper chloroplast gene expression in Arabidopsis thaliana
Source: Nucleic Acids Res. 2022 Jun 23;50(12):6715–34. doi: 10.1093/nar/gkac501 (PMC9262611; doi:10.1093/nar/gkac501)
Supplement: gkac501_Supplemental_Files [file gkac501_supplemental_files.zip › Supplemental Table S3.xlsx]

## Sheet: Sheet1
Supplemental Table S3: Insertion/deletion analysis of chloroplast transcripts in the atnusg mutant.
Chr:chromosome; ChrC, chloroplast genome.
Pos: the mutation position in the reference chloroplast genome.
Ref: the nucleotide sequence in the reference chloroplast genome.
Alt: the altered nucleotide sequences in the chloroplast genome.
GeneID(region,distance): the chloroplast gene locus related to the In/Del mutation. As for the mutation sites occurs in the intergenic region, the adjacent locuses are shown. The corresponding region of the mutate site (exon, intron,upstream or downstream) and the basepair distance to the adjacent locus are shown in bracket.
GeneName: the corresponding chloroplast gene name
WT_Sample ID_Base(Ref/Alt): Both the referenced nucleotide sequence and altered sequence in each In/Del mutation site are shown in each wild type sample, respectively when the mutation site simultaneously meets all of the filtering citeria described in materials and methods.
WT_Sample ID_ReadNum(Ref/Alt):number of reads supporting Ref and Alt in each wild type sample, respectively.
WT_Sample_ID_VAF:a value of Alt/(Ref+Alt) for each mutation in each wild type sample.
WT_Sample ID_Mutation: the effect of the mutantion on the corresponding coding sequece."-",no change.
atnusg_Sample ID_Base(Ref/Alt): Both the referenced nucleotide sequence and altered sequence in the In/Del mutation site are shown in each atnusg sample, respectively when the mutation site met all of the filtering citeria described in materials and methods,simultaneously.
atnusg_Sample ID_Read_number(Ref/Alt):number of reads support Ref and Alt in each atnusg mutant sample, respectively.
atnusg_Sample_ID_VAF:a value of Alt/(Ref+Alt) for each mutation in each atnusg sample.
atnusg_Sample ID_Mutation:the effect of the mutantion on the corresponding coding sequece."-",no change.
p value: p value was calculated by Student’s t-test to assess the difference of the value Alt/(Ref+Alt) for each mutation between the wild type and atnusg mutant. p value<0.05, significant difference.
Chr	Pos	Reference	Alter	GeneID (region, distance)	GeneName	WT_1_Bases	WT_1_ReadNum	WT_1_VAF	WT_1_Mutation	WT_2_Bases	WT_2_ReadNum	WT_2_VAF	WT_2_Mutation	WT_3_Bases	WT_3_ReadNum	WT_3_VAF	WT_3_Mutation	atnusg_1_Bases	atnusg_1_ReadNum	atnusg_1_VAF	atnusg_1_Mutation	atnusg_2_Bases	atnusg_2_ReadNum	atnusg_2_VAF	atnusg_2_Mutation	atnusg_3_Bases	atnusg_3_ReadNum	atnusg_3_	atnusg_3_Mutation	p value
ChrC	50845	C	CA	ATCG00430,ATCG00440(upstream distance=482); ATCG00450(downstream, distance=354)	psbG, ndhC; trnV.1	C/C	876/264	0.231579	-	C/C	766/258	0.251953	-	C/C	647/163	0.201235	-	C/CA	631/324	0.339267	-	C/CA	764/371	0.326872	-	C/CA	517/231	0.308824	-	0.00489749
ChrC	30286	C	CA	ATCG00230(upstream, distance=412); ATCG00240,ATCG00250(downstream, distance=37)	trnD; trnY, trnE	C/CA	36/19	0.345455	-	C/CA	27/16	0.372093	-	C/C	19/13	0.40625	-	C/C	99/32	0.244275	-	C/C	217/92	0.297735	-	C/C	79/21	0.21	-	0.0161677
ChrC	57371	T	TA	ATCG00500(exon)	accD*	T/T	360/59	0.140811	-	T/T	299/45	0.130814	-	T/T	279/45	0.138889	-	T/TA	404/131	0.24486	frameshift substitution	T/T	477/113	0.191525	-	T/T	463/104	0.183422	-	0.0232664
ChrC	120785	G	GA	ATCG01100(intron)	ndhA	G/G	1322/216	0.140442	-	G/G	969/132	0.119891	-	G/G	1020/180	0.15	-	G/GA	982/336	0.254932	-	G/G	966/224	0.188235	-	G/G	882/187	0.17493	-	0.0579602
ChrC	7904	T	TA	ATCG00100( upstream, distance=742); ATCG00070,ATCG00080,ATCG00090(downstream, distance=32)	trnG.1;psbK, psbI,trnS.1	T/T	514/80	0.13468	-	T/T	217/35	0.138889	-	T/T	311/64	0.170667	-	T/T	370/92	0.199134	-	T/T	944/174	0.155635	-	T/TA	400/129	0.243856	-	0.138719
ChrC	49958	C	CT	ATCG00420, ATCG00430(upstream, distance=24); ATCG00440(downstream, distance=43)	ndhJ, psbG; ndhC	C/C	976/275	0.219824	-	C/C	885/169	0.160342	-	C/C	576/101	0.149188	-	C/C	709/167	0.190639	-	C/CT	1403/466	0.249331	-	C/CT	473/154	0.245614	-	0.146911
ChrC	100167	CT	CTT,C	ATCG00910, ATCG00920(upstream, distance=541)	trnV.2, rrn16S.1	CT/CTT	69/26	0.273684	-	CT/CT	97/22	0.184874	-	CT/C	66/24	0.266667	-	CT/CT	53/14	0.208955	-	CT/CT	62/15	0.194805	-	CT/CT	95/15	0.136364	-	0.162975
ChrC	12842	C	CT	ATCG00130(upstream, distance=44); ATCG00140(downstream, distance=420)	atpF; atpH	C/C	236/16	0.0634921	-	C/C	144/13	0.0828025	-	C/C	176/20	0.102041	-	C/CT	338/93	0.215777	-	C/C	641/100	0.134953	-	C/C	375/36	0.0875912	-	0.180105
ChrC	60381	C	CT	ATCG00530(upstream, distance=360); ATCG00520(downstream, distance=55)	ycf10; ycf4	C/C	1299/364	0.218882	-	C/C	1238/358	0.224311	-	C/C	1364/312	0.186158	-	C/C	493/137	0.21746	-	C/CT	1666/566	0.253584	-	C/CT	1514/460	0.233029	-	0.191327
ChrC	139268	AT	A	ATCG01230(upstream, distance=587)	rps12B	AT/AT	616/187	0.232877	-	AT/A	583/213	0.267588	-	AT/AT	457/134	0.226734	-	AT/A	619/220	0.262217	-	AT/AT	553/152	0.215603	-	AT/AT	853/215	0.201311	-	0.513222
ChrC	28672	C	CT	ATCG00210,ATCG00220(downstream, distance=35)	ycf6, psbM	C/CT	21/61	0.743902	-	C/CT	21/36	0.631579	-	C/CT	25/42	0.626866	-	C/CT	39/77	0.663793	-	C/CT	79/253	0.762048	-	C/CT	38/60	0.612245	-	0.847952
ChrC	138470	G	GA	ATCG01210,ATCG01220(upstream, distance=530)	rrn16S.2,trnV.3	G/GA	70/29	0.292929	-	G/G	79/23	0.22549	-	G/G	63/19	0.231707	-	G/GA	61/28	0.314607	-	G/G	68/21	0.235955	-	G/G	72/16	0.181818	-	0.899885
ChrC	31016	C	CT	ATCG00240, ATCG00250,ATCG00260(upstream, distance=353)	trnY, trnE, trnT.1	C/CT	55/18	0.246575	-	C/C	42/12	0.222222	-	C/C	74/12	0.139535	-	C/CT	137/43	0.238889	-	C/C	349/92	0.208617	-	C/C	119/21	0.15	-	0.935033
*accD is a NEP-dependent chloroplast gene.
